# Supplementary material for: Prevalence and influencing factors of dry eye syndrome among pilots: A survey study
Source: PLoS One. 2026 Mar 17;21(3):e0344244. doi: 10.1371/journal.pone.0344244 (PMC12994815; doi:10.1371/journal.pone.0344244)
Supplement: S1 File — (XLSX) [file pone.0344244.s001.xlsx]

## Sheet: Sheet1
region	age area	bmi	workyear	occupation	Aircraft type	Flight Duration	flightyear	totalhour	yearhour	monthhour	Cross-time zone	smoke	alcohol	sport	hypertention	dyslipidemia	Eyelid disorders	Ocular surface disease	Wearing glasses	Dry eye syndrome score	Sleep quality	fatigue
Hua Bei	20-29	21.6	2	2	1	2	1	600	500	70	0	1	1	3	0	0	0	0	1	25	1	0
Hua Bei	20-29	23.8	5	2	1	1	0.3	41	41	13	0	1	1	2	0	0	0	0	2	35	3	0
Hua Bei	30-39	26.6	9	2	1	1	8	4500	690	84	0	1	1	4	0	0	0	0	1	25	1	0
Hua Bei	30-39	31.7	9	2	1	1	9	5600	350	40	1	3	2	2	0	1	0	0	1	27	2	1
Hua Bei	30-39	25.5	10	2	1	1	9	3000	650	30	0	3	1	2	0	0	0	0	1	27	2	0
Hua Bei	30-39	22.5	11	1	1	1	11	6000	850	82	0	1	1	3	0	0	0	0	1	42	1	1
Hua Bei	30-39	24.7	8	2	1	1	8	3200	600	60	0	1	2	2	0	1	1	0	2	67	2	1
Hua Bei	20-29	23.4	4	2	1	1	2	500	200	30	0	1	2	3	0	0	0	0	2	25	1	0
Hua Bei	20-29	23.7	5	2	1	1	5	3500	850	80	0	3	2	2	0	0	0	0	1	69	3	0
Hua Bei	20-29	25.4	2	2	1	1	2	400	200	20	0	3	2	3	0	0	0	0	1	25	1	0
Hua Bei	20-29	23.7	1	2	1	1	1	150	150	20	0	3	2	4	0	0	0	0	1	40	1	0
Hua Bei	20-29	21.2	5	2	1	1	4	3200	700	50	0	1	1	3	0	0	0	0	1	25	1	1
Hua Bei	20-29	26	4	2	1	2	4	3000	900	60	0	3	3	4	0	0	1	0	1	37	1	0
Hua Bei	20-29	27.2	5	2	1	1	5	2700	830	85	1	2	3	4	0	0	1	0	1	85	2	0
Hua Bei	30-39	28.7	11	1	1	1	11	6500	870	55	0	3	2	2	0	1	0	0	1	25	1	1
Hua Bei	30-39	25.4	14	1	1	1	14	10000	850	68	0	2	2	2	0	0	0	0	2	35	1	1
Hua Bei	40-49		15	1	2	1	15	11000	600	60	0	1	2	4	0	0	0	0	1	35	1	1
Hua Bei	20-29		5	2	2	1	5	3000	750	57	1	1	2	2	0	1	0	0	2	40	1	1
Hua Bei	30-39	22.9	8	2	1	1	7	5000	800	93	0	1	1	4	0	0	1	0	1	35	1	0
Hua Bei	40-49	26.4	26	1	2	2	27	20000	725	53	1	2	2	2	0	0	0	0	1	29	1	1
Hua Bei	30-39	24.2	14	1	1	1	15	7515	816	86	0	2	2	2	0	1	0	0	1	25	1	0
Hua Bei	50-59	23.1	35	1	2	3	35	27000	600	75	1	2	2	3	0	0	0	0	1	25	1	0
Hua Bei	30-39	22.6	13	1	2	2	13	8000	700	66	1	1	2	4	0	0	0	0	2	33	1	0
Hua Bei	40-49	23.3	22	1	2	3	22	15000	600	60	1	3	2	3	0	1	0	0	2	44	1	1
Hua Bei	40-49	24.3	19	1	2	1	15	10000	600	70	0	3	3	3	0	0	0	0	1	25	2	0
Hua Bei	50-59	27.4	28	1	2	3	30	23000	500	70	1	3	1	3	1	1	0	0	2	40	1	0
Hua Bei	30-39	26.9	11	2	2	2	10	4000	760	78	1	3	2	2	0	1	0	0	1	29	2	0
Hua Bei	20-29	26.9	3	2	1	1	6	1200	700	66	0	2	2	1	0	1	0	0	2	42	2	1
Hua Bei	40-49	20.1	25	1	1	1	25	23000	1000	70	1	1	1	3	0	1	1	1	1	65	2	1
Hua Bei	30-39	27.2	11	2	1	1	11	9000	700	40	0	1	1	4	0	0	0	0	1	44	1	1
Hua Bei	20-29	26.4	2	2	1	1	2	1000	650	60	0	1	2	2	0	1	0	0	1	25	1	1
Hua Bei	50-59	26.7	33	1	2	2	33	23000	300	50	1	1	1	4	0	1	0	0	2	25	2	0
Hua Bei	30-39	21.3	14	1	1	1	14	10000	850	84	0	1	2	2	0	0	1	0	2	40	1	1
Hua Bei	30-39	20.9	7	2	1	1	6	2000	650	79	0	1	2	3	0	0	0	0	1	44	3	0
Hua Bei	20-29	24.8	3	2	1	1	2	800	380	0	0	1	1	3	0	0	0	1	2	50	1	1
Hua Bei	40-49		27	1	2	3	26	23000	500	9	1	3	1	3	0	0	1	1	2	73	2	1
Hua Bei	20-29	23.4	5	2	2	1	5	2600	750	60	1	1	2	2	0	1	1	1	1	29	1	0
Hua Bei	20-29	24.6	6	2	1	1	6	1900	600	70	0	1	1	2	0	0	0	0	1	92	3	1
Hua Bei	50-59	24.2	30	1	2	1	29	19000	700	65	1	1	2	2	0	0	0	0	2	25	1	1
Hua Bei	30-39	25.8	12	1	1	1	12	10000	800	70	0	1	2	3	1	0	0	0	1	29	2	1
Hua Bei	20-29	23.4	4	2	2	3	3	1500	700	68	1	1	2	3	0	0	0	0	2	31	1	0
Hua Bei	40-49	25	25	1	2	2	25	19168	493	0	0	3	2	3	0	1	0	0	1	33	1	0
Hua Bei	50-59	23.6	30	1	2	3	30	18000	700	70	1	1	1	3	0	1	0	0	1	25	1	1
Hua Bei	50-59	21.9	11	2	1	1	11	7000	800	80	0	3	2	2	0	0	0	1	1	44	1	1
Hua Bei	20-29	17.6		2	1	1	1	330	250	60	0	3	1	2	0	0	0	0	1	50	3	0
Hua Bei	20-29	26.2	3	2	1	1	3	1500	660	66	1	2	2	3	0	1	0	0	2	33	1	0
Hua Bei	30-39	27.7	15	1	2	2	15	11000	500	80	1	2	2	2	0	1	1	0	1	44	1	1
Hua Bei	20-29	23.9	6	2	2	2	6	1600	700	79	1	1	1	3	0	0	1	0	1	54	2	1
Hua Bei	20-29	22.9	1	2	1	1	2	700	550	75	0	1	2	2	0	1	1	1	2	75	3	1
Hua Bei	40-49	27.4	25	1	1	1	27	20000	300	15	0	1	1	4	1	0	0	0	2	29	1	1
Hua Bei	20-29	19.6	0.5	2	1	1	1	300	200	70	0	1	2	3	0	0	0	0	1	25	1	0
Hua Bei	50-59	28.4	30	1	2	2	31	25000	720	61	1	1	1	4	0	1	0	0	1	33	1	0
Hua Bei	50-59	21.5	26	1	1	1	26	22000	820	72	0	1	2	4	0	0	0	0	1	25	1	0
Hua Bei	20-29	26.2	2	2	1	1	1	1000	800	67	0	1	1	3	0	0	0	0	1	25	1	0
Hua Bei	20-29	23.1	2	2	1	1	4	800	767	70	0	1	1	4	0	0	0	0	1	25	1	0
Hua Bei	20-29	22.1	7	2	1	1	7	3000	700	96	0	1	1	2	0	0	0	0	1	27	1	1
Hua Bei	50-59	23.9	31	1	2	2	31	12000	700	60	1	1	2	4	1	1	0	0	2	25	1	0
Hua Bei	20-29	24.1	7	2	1	1	7	2800	500	67	0	1	1	3	0	0	0	0	1	33	1	0
Hua Bei	20-29	25.2	2	2	1	1	1	700	700	56	0	1	1	2	0	0	0	0	1	44	1	1
Hua Bei	40-49	25.5	12	2	1	1	15	7000	700	70	0	1	1	1	0	1	0	0	1	54	2	1
Hua Bei	20-29	21.2	3	2	2	2	3	1262	650	40	0	1	1	3	0	0	0	0	1	25	1	0
Hua Bei	30-39	25.4	12	2	1	1	12	9100	780	82	0	3	2	1	0	1	0	0	1	46	3	1
Hua Bei	20-29		5	2	2	2	5	1500	500	0	1	1	2	3	0	0	0	0	1	25	1	0
Hua Bei	30-39	24.8	10	1	1	1	10	7000	750	80	0	2	2	2	0	0	0	0	1	27	1	0
Hua Bei	20-29	26.2	3	2	2	1	7	1050	650	85	1	1	2	2	0	0	0	0	2	33	2	0
Hua Bei	30-39	24.2	6	2	1	1	6	1800	600	70	0	1	1	1	0	0	0	0	1	54	1	0
Hua Bei	50-59	23.5	27	1	1	1	27	27000	850	50	0	2	2	3	0	0	0	0	1	25	1	0
Hua Bei	30-39	19.8	6	2	2	3	6	2500	750	60	1	1	1	2	0	0	0	0	1	27	1	1
Hua Bei	20-29	23.9	5	2	2	2	4	2500	680	80	1	2	1	3	0	0	0	0	1	25	1	0
Hua Bei	20-29	21.7	3	2	2	2	3	850	600	70	1	1	1	3	0	0	0	0	1	35	1	1
Hua Bei	20-29	29.7	5	2	1	1	4	1800	600	57	0	3	2	2	0	1	0	0	1	33	3	0
Hua Bei	50-59	26.4	34	1	2	1	34	21000	660	76	1	1	1	4	1	0	0	0	2	25	2	1
Hua Bei	40-49	26.1	25	1	2	3	25	19000	670	78	1	3	2	3	0	1	0	0	1	33	1	0
Hua Bei	40-49	24.1	27	1	2	1	27	18000	700	80	1	3	1	2	0	1	0	0	2	42	1	1
Hua Bei	20-29	27.1	3	2	1	1	3	510	700	50	0	2	2	2	0	0	0	0	1	27	3	1
Hua Bei	20-29	21.6	3	2	2	2	5	1040	650	60	0	1	2	4	0	0	0	0	1	25	1	0
Hua Bei	30-39	28.1	7	2	1	2	6	4500	900	76	0	1	2	3	0	0	0	0	1	25	1	0
Hua Bei	20-29	29.4	3	2	2	1	3	1200	600	50	0	1	1	4	0	0	1	1	2	40	1	0
Hua Bei	30-39	24.2	3	2	2	3	4	1600	550	66	1	1	2	3	0	1	0	0	2	31	1	0
Hua Bei	20-29	22.9	4	2	2	3	3	3	750	80	1	1	1	2	0	0	0	0	2	25	1	0
Hua Bei	40-49	24.8	17	1	2	1	18	13000	600	75	1	1	2	2	0	0	0	0	1	37	2	0
Hua Bei	40-49	23.8	23	1	2	1	23	20000	780	90	1	2	2	2	0	1	0	0	1	25	1	0
Hua Bei	20-29	23.1	6	2	1	1	8	4500	620	80	0	1	1	2	0	0	0	0	1	25	1	1
Hua Bei	20-29	21.6	2	2	1	1	2	300	400	70	0	1	1	2	0	0	0	0	1	48	3	1
Hua Bei	30-39		10	2	1	2	10	8000	800	90	0	3	2	2	0	0	0	1	1	40	1	1
Hua Bei	30-39	24.7	17	1	1	1	17	10010	750	75	0	3	2	3	0	0	0	0	1	35	2	1
Hua Bei	40-49	21	20	1	1	1	20	15000	750	55	0	3	2	3	0	0	0	0	2	81	2	0
Hua Bei	20-29	25.5	4	2	1	1	3	2100	590	70	0	2	2	3	0	0	0	0	1	44	2	0
Hua Bei	20-29	23.7	5	2	1	1	5	3200	700	55	0	2	2	2	0	0	0	0	2	44	2	1
Hua Bei	30-39	26.4	9	2	1	1	7	5790	800	74	0	3	2	2	0	0	0	0	1	25	1	0
Hua Bei	40-49	24.9	28	1	1	1	28	19500	650	65	0	2	1	3	0	0	0	0	1	33	1	0
Hua Bei	20-29	23.7	3	2	1	2	3	2500	700	70	0	1	1	3	0	0	0	0	1	65	2	1
Hua Bei	20-29	21.6	3	2	1	1	2	1000	550	75	0	1	2	4	1	0	0	0	2	71	2	1
Hua Bei	50-59	23.8	40	1	1	1	36	20000	750	68	0	2	2	3	0	0	0	0	2	75	2	1
Hua Bei	30-39	23.8	4	2	1	1	4	1000	500	60	0	1	3	3	0	0	1	1	2	67	2	1
Hua Bei	30-39	23.9	9	1	1	2	8	6000	700	60	0	2	2	3	0	0	0	0	1	81	2	1
Hua Bei	30-39	25.8	15	1	1	1	15	10000	800	88	0	1	1	2	0	0	0	0	1	50	2	1
Hua Bei	30-39	26.5	8	2	1	1	7	3000	700	70	0	1	1	2	1	1	0	0	1	35	1	0
Hua Bei	30-39	23.2	15	1	1	1	13	6600	800	62	0	1	2	3	0	0	0	0	1	25	2	0
Hua Bei	60-65	18.8	45	1	1	1	45	26800	800	70	0	1	1	3	0	0	0	0	2	25	2	1
Hua Bei	30-39	26.1	10	1	1	1	10	8500	750	60	0	1	2	3	0	0	0	0	1	25	1	0
Hua Bei	20-29	24.9	4	2	1	1	3	1400	650	50	0	3	1	2	0	0	1	1	2	27	1	0
Hua Bei	20-29	21.7	4	2	1	1	4	2000	780	59	0	1	1	2	0	0	0	0	2	33	1	0
Hua Bei	30-39	25.8	10	2	1	1	9	4500	700	70	0	1	2	3	0	0	0	0	2	48	2	1
Hua Bei	20-29	23.6	3	2	1	1	5	700	400	55	0	1	1	2	0	0	0	0	2	25	1	0
Hua Bei	20-29	25.3	2	2	1	2	2	1200	730	37	0	1	2	3	0	0	0	0	1	25	1	0
Hua Bei	40-49	23.5	15	1	1	1	15	10000	710	0	0	1	1	3	0	0	0	0	1	37	1	1
Hua Bei	30-39	24.5	10	1	1	1	10	6500	700	67	0	2	2	2	0	1	1	1	1	42	2	0
Hua Bei	30-39	27.8	10	2	1	1	8	4900	650	80	0	3	3	3	0	1	0	0	2	40	2	0
Hua Bei	20-29		2	2	1	1	2	1300	800	60	0	1	1	3	0	0	0	0	2	25	2	0
Hua Bei	30-39	27.1	16	1	1	2	16	11000	450	77	0	3	2	3	0	0	0	0	1	42	1	0
Hua Bei	20-29	24.8	3	2	1	1	3	1380	580	45	0	1	1	2	0	0	1	0	1	25	1	1
Hua Bei	50-59	27	32	1	1	1	30	20000	400	58	0	2	2	2	0	0	0	0	1	46	4	1
Hua Bei	30-39	25.4	10	1	1	1	8	7500	750	61	0	1	2	3	0	0	0	0	1	46	2	0
Hua Bei	20-29		3	2	1	1	5	2000	750	65	0	1	1	3	0	0	0	0	2	29	1	0
Hua Bei	40-49	23.4	17	1	1	1	13	10000	700	70	0	1	1	1	0	0	0	0	1	31	2	1
Hua Bei	20-29	21.2	2	2	1	2	1	350	50	0	0	1	2	3	0	0	0	0	1	58	2	1
Hua Bei	30-39	22.4	8	2	1	1	7	400	300	0	0	2	2	4	0	0	0	0	2	33	1	0
Hua Bei	20-29	19.6	1	2	1	2	1	270	270	65	0	1	1	3	0	0	0	0	2	25	1	0
Hua Bei	20-29	19.9	2	2	1	1	2	811	561	67	0	2	2	2	0	0	0	0	2	31	2	1
Hua Bei	20-29	20	1	2	1	1	1	400	210	80	0	1	1	1	0	0	1	1	2	46	4	1
Hua Bei	30-39	21.7	17	1	1	1	17	12500	600	55	0	1	2	4	0	0	0	0	1	25	1	1
Hua Bei	30-39	23.2	3	2	1	2	5	1500	300	80	0	1	2	2	0	1	0	1	1	62	3	1
Hua Bei	20-29	26.2	5	2	2	1	5	3300	700	70	1	1	3	4	0	1	0	0	1	44	2	1
Hua Bei	20-29	27.8	5	2	2	2	4	2280	700	88	0	1	1	2	0	0	0	0	1	25	1	0
Hua Bei	20-29	22.3	3	2	2	2	3	1600	350	50	0	1	1	2	0	0	0	0	2	62	3	1
Hua Bei	50-59	25.4	28	1	1	2	28	20000	720	80	0	1	2	3	0	0	0	0	2	25	1	0
Hua Bei	30-39	23.1	7	2	2	2	7	5000	800	88	1	1	2	3	0	0	0	0	1	75	2	1
Hua Bei	20-29	19.6	1	2	1	1	2	456	260	59	0	1	2	2	0	0	0	0	2	44	1	1
Hua Bei	30-39	22.9	14	1	2	1	14	11000	820	82	1	1	2	4	0	0	0	0	1	33	1	0
Hua Bei	30-39	23.3	8	2	1	2	8	4000	700	60	0	1	2	2	0	0	0	0	1	48	2	1
Hua Bei	30-39	21.6	10	2	2	2	10	4000	650	94	1	3	2	4	0	0	0	0	1	25	1	0
Hua Bei	40-49	27.1	18	1	2	2	15	12000	700	80	1	1	1	4	0	0	0	0	1	35	2	0
Hua Bei	20-29	23.5	5	2	2	1	5	2700	800	80	1	1	2	3	0	0	0	0	1	42	1	0
Hua Bei	20-29	29.3	5	2	2	1	3	2000	800	75	1	1	1	1	0	0	0	0	1	31	1	0
Hua Bei	40-49	23.9	20	1	2	1	17	11000	800	72	0	2	1	2	0	0	0	0	1	40	1	0
Hua Bei	50-59	25.1	39	1	1	1	37	22000	720	69	0	2	2	2	0	0	0	0	1	25	2	0
Hua Bei	20-29	21.9	6	2	2	1	5	3700	600	60	1	3	2	2	0	0	0	0	1	37	1	0
Hua Bei	30-39	25.1	5	2	2	1	3	2800	650	74	0	1	2	2	0	1	0	0	1	33	1	0
Hua Bei	50-59	25.7	40	1	1	1	38	18000	650	59	0	1	2	2	0	0	0	0	2	29	2	1
Hua Bei	40-49	25.2	20	1	1	2	20	16000	850	75	0	3	3	3	0	1	1	1	1	35	2	1
Hua Bei	30-39	24.3	6	2	2	2	6	3500	750	73	1	3	2	2	0	0	0	0	1	27	2	0
Hua Bei	30-39	21.5	7	2	2	1	6	2500	740	72	1	3	2	2	0	0	0	0	1	65	3	0
Hua Bei	20-29	20	3	2	1	1	2	1200	750	50	0	1	2	3	0	0	0	0	2	48	1	1
Hua Bei	20-29	24.1	5	2	2	2	6	2500	770	85	1	1	1	3	0	0	0	0	1	25	1	0
Hua Bei	30-39	22.1	11	1	1	1	10	7700	420	0	0	1	2	4	0	0	0	0	1	25	1	0
Hua Bei	30-39	24.5	15	1	1	1	11	8900	800	60	0	1	1	3	0	0	0	0	1	50	2	0
Hua Bei	40-49	21.1	18	1	1	2	13	10500	850	68	0	1	1	3	0	0	0	0	1	25	3	0
Hua Bei	30-39	23.8	12	1	1	1	12	9800	700	70	0	1	2	2	0	0	0	0	1	25	1	0
Hua Bei	30-39	23.1	16	1	1	1	14	11000	850	80	0	3	2	3	0	1	0	0	1	25	2	1
Hua Bei	30-39	21.1	12	1	1	1	11	9000	850	74	0	3	2	1	0	1	0	0	1	29	2	1
Hua Bei	30-39	24.3	14	1	1	1	12	8200	800	69	0	1	1	3	0	0	0	0	1	25	1	0
Hua Bei	40-49	25.5	18	1	1	1	16	12000	850	72	0	1	2	3	1	0	0	0	1	31	1	0
Hua Bei	20-29	23.5	6	2	2	1	8	4342	770	78	1	1	2	3	0	0	0	0	1	31	2	1
Hua Bei	30-39	25.1	10	1	1	1	10	7800	800	95	0	3	2	3	0	0	0	0	1	85	2	1
Hua Bei	20-29	27.8		2	1	1	3	1500	720	40	0	1	1	2	0	1	0	0	2	25	1	1
Hua Bei	40-49	27.8	17	1	2	1	14	11000	820	75	1	3	2	4	0	0	0	0	1	25	1	0
Hua Bei	40-49	22.2	17	1	1	1	16	13000	650	40	0	1	2	3	0	0	0	0	1	31	2	0
Hua Bei	40-49	24.6	30	2	1	1	26	9000	308	0	0	3	1	4	0	1	0	0	1	40	2	0
Hua Bei	30-39	26.2	10	1	1	2	9	7000	650	76	0	1	2	2	0	0	1	1	1	96	3	1
Hua Bei	30-39	22.9	12	1	1	1	12	9800	880	60	0	1	1	3	0	0	1	0	1	25	2	1
Hua Bei	20-29	24.7	2	2	1	1	2	1120	660	51	0	2	2	3	0	0	0	0	2	27	1	0
Hua Bei	20-29	20.5	3	2	1	1	2	1514	760	50	0	1	1	1	0	0	0	0	1	25		1
Hua Bei	50-59		41	1	1	2	39	10000	750	67	0	3	2	4	0	0	0	0	2	27	2	0
Hua Bei	50-59	25.5	13	1	1	1	12	9900	600	14	0	1	1	2	0	1	0	0	2	31	1	0
Hua Bei	30-39		9	2	1	1	7	4000	600	0	0	1	1	2	0	0	0	0	2	75	2	0
Hua Bei	30-39	23.1	3	2	1	2	3	1500	700	65	0	1	2	3	0	0	1	1	2	37	1	0
Hua Bei	50-59	22.1	32	1	1	1	30	15200	800	70	0	3	2	3	0	0	0	0	2	25	2	1
Hua Bei	30-39		17	1	1	1	15	13000	750	61	0	1	2	4	0	0	0	0	1	25		0
Hua Bei	30-39	28.3	11	2	1	1	6	3000	650	89	0	3	2	2	0	1	0	0	1	40	2	1
Hua Bei	30-39	29.1	10	1	1	2	10	4200	700	55	0	1	1	2	0	1	0	0	1	44	2	1
Hua Bei	40-49	29.9	16	1	1	1	12	11000	800	68	0	3	2	3	0	1	0	0	1	37	1	1
Hua Bei	30-39	24.7	12	1	1	1	12	8900	810	63	0	1	2	3	0	1	1	0	2	27	1	0
Hua Bei	30-39	23.9	13	1	1	1	13	9900	800	97	0	1	2	2	0	0	0	0	1	31	1	1
Hua Bei	30-39	23.6	12	1	1	1	12	9000	850	55	0	1	3	3	0	0	0	0	1	29	2	0
Hua Bei	40-49	23.1	17	1	1	1	13	9999	88	79	0	2	1	3	0	0	0	0	1	40	3	1
Hua Bei	20-29	22.1	3	2	1	1	1	700	700	78	0	3	2	2	0	0	0	0	2	42	3	1
Hua Bei	20-29	22.5	3	2	1	2	3	1723	615	61	0	1	1	2	0	0	0	0	1	81	2	1
Hua Bei	30-39	23.1	11	2	1	1	10	7300	710	56	0	1	2	2	0	0	1	0	2	48	2	0
Hua Bei	30-39	22	8	2	1	1	7	4500	650	68	0	1	2	3	0	0	0	0	1	54	2	0
Hua Bei	30-39	25.5	15	1	1	1	14	10600	750	53	0	1	2	3	0	1	0	0	1	40	3	1
Hua Bei	40-49	26.2	18	1	2	2	18	16500	700	80	1	1	2	4	0	1	1	1	2	46	2	1
Hua Bei	30-39	24.8	13	1	1	1	13	1000	730	80	0	2	1	3	0	0	0	0	1	25	1	0
Hua Bei	20-29	26.8	2	2	1	1	1	600	600	70	0	3	2	3	0	0	0	0	1	35	1	0
Hua Bei	40-49	23.9	18	1	2	1	14	11300	800	60	1	1	2	3	0	1	0	0	1	35	1	1
Hua Bei	30-39	22.6	11	1	1	1	13	7000	700	70	0	1	1	3	0	0	0	1	1	42	2	1
Hua Bei	30-39	27.2	14	1	1	1	14	6800	720	65	0	1	2	2	0	1	0	0	2	29	2	1
Hua Bei	30-39	22.2	10	2	1	1	7	4000	800	82	0	3	1	3	0	0	0	0	1	42	3	1
Hua Bei	30-39	23.8	13	1	1	1	12	8800	815	80	0	1	2	3	0	0	0	1	1	33	1	1
Hua Bei	30-39	19.9	12	1	1	2	12	6000	800	70	0	1	2	4	0	0	0	0	1	25	1	0
Hua Bei	30-39	22.1	13	2	1	1	11	9000	800	70	0	3	2	4	0	0	0	0	2	27	1	0
Hua Bei	30-39	26.8	12	2	1	1	11	8000	800	75	0	2	2	4	0	1	0	0	2	60	3	1
Hua Bei	40-49	21.6	11	1	2	2	11	10000	400	60	1	1	1	4	0	0	0	0	1	35	1	0
Hua Bei	20-29	25.5	6	2	2	1	5	3200	770	89	1	1	2	2	0	0	0	1	1	52	3	0
Xi Nan	30-39	22.4	13	2	1	1	13	8000	600	60	0	2	2	3	0	0	0	0	1	25	2	0
Xi Nan	40-49	22.6	23	1	1	1	25	18000	500	40	0	1	2	2	0	1	0	0	2	27	1	0
Xi Nan	30-39	23.2	10	2	1	1	9	6000	700	70	0	1	2	3	0	1	1	1	2	31	2	1
Xi Nan	30-39	27.1	11	2	1	2	10	7000	500	60	0	1	1	3	0	0	0	1	1	40	1	1
Xi Nan	20-29		6	2	1	1	5	4000	650	60	1	1	2	3	0	0	0	0	1	35	2	0
Xi Nan	20-29	24.2	5	2	1	1	4	1200	580	45	0	1	3	3	0	1	0	0	1	25	1	0
Xi Nan	20-29	21.7	7	2	1	1	5	2000	600	63	0	1	2	3	0	0	0	0	1	25	1	0
Xi Nan	20-29	23.9	3	2	1	1	3	1000	600	50	0	3	2	2	0	0	0	0	1	27	2	1
Xi Nan	40-49	23.9	17	1	1	1	17	14500	750	60	0	1	2	1	0	0	1	0	1	29		0
Xi Nan	30-39	28.9	8	2	1	1	7	2200	390	0	0	1	2	3	0	0	0	0	1	25	1	0
Xi Nan	30-39	22.5	15	1	1	1	13	10000	500	50	0	1	2	4	0	0	0	0	1	25	1	1
Xi Nan	30-39	23	13	1	1	1	12	10000	800	70	0	1	2	3	0	0	0	0	1	40	2	1
Xi Nan	20-29	22.9	2	2	1	1	0.2	364	41	23	0	1	1	4	0	0	0	0	1	25	2	1
Xi Nan	20-29	28.1	6	2	1	1	6	3600	600	57	0	3	2	3	0	0	1	0	2	25	1	1
Xi Nan	20-29	24.5	4	2	1	1	3	600	500	70	1	3	2	2	0	0	0	0	1	29	1	0
Xi Nan	30-39	25.6	14	1	1	1	14	10300	400	33	0	3	2	3	0	0	0	0	1	25	1	0
Xi Nan	20-29	26.1	2	2	1	2	1	600	120	80	0	3	2	3	0	0	1	0	1	50	2	1
Xi Nan	30-39	27.8	8	1	1	2	8	5500	600	5	0	1	2	4	0	1	0	0	1	25	1	0
Xi Nan	50-59	24.1	26	1	1	1	26	23000	700	0	0	2	3	4	1	0	0	0	2	25	1	0
Xi Nan	30-39	27.8	11	1	1	1	16	6500	550	50	0	1	2	3	0	0	1	0	1	25	4	1
Xi Nan	40-49	26.1	22	1	1	1	21	15000	600	60	0	3	2	3	0	0	0	0	1	35	2	0
Xi Nan	30-39	25.6	8	1	1	2	7	5000	700	60	0	2	3	2	0	0	0	0	2	25	1	0
Xi Nan	20-29	20.8	5	2	1	1	4	1280	400	50	0	3	2	4	0	0	0	0	1	29	2	1
Xi Nan	20-29	22.1	1	2	1	1	4	287	40	30	0	1	2	4	0	0	0	0	1	31	1	0
Xi Nan	30-39	25.3	8	2	1	1	7	5000	700	60	0	3	2	3	0	1	0	1	1	56	4	1
Xi Nan	30-39	23	11	1	1	1	11	6000	600	50	0	3	1	4	0	0	0	0	1	40	3	0
Xi Nan	20-29	26.7	5	2	1	1	4	2000	700	70	0	2	2	2	0	0	0	0	1	25	1	0
Xi Nan	30-39	23.2	14	1	1	1	13	8500	700	80	0	3	1	4	0	0	0	0	2	25	2	0
Xi Nan	30-39	22.2	9	1	1	1	8	5000	620	80	0	3	2	2	0	0	0	0	2	25	1	1
Xi Nan	40-49	20.8	15	1	1	1	15	9500	800	80	0	3	2	3	0	0	0	0	1	25	1	0
Xi Nan	20-29	23.7	7	1	1	1	7	3300	700	70	0	3	2	2	0	0	0	0	1	25	1	0
Xi Nan	50-59	24.5	42	1	1	2	42	23500	650	45	1	1	1	4	0	0	0	0	2	29	1	1
Xi Nan	30-39	24.7	9	2	1	1	7	2650	700	70	0	3	2	2	0	0	0	0	1	25	2	0
Xi Nan	30-39		13	1	1	1	13	10000	600		0	2	2	4	0	1	0	0	1	25	1	0
Xi Nan	20-29	22.7	3	2	1	1	2	1600	739	82	1	1	2	3	0	0	0	0	1	58	2	1
Xi Nan	20-29		4	2	1	1	3	1300	600	60	0	3	2	3	0	0	0	0	1	31	2	0
Xi Nan	50-59	23.9	25	1	1	1	25	27000	600	60	0	1	3	4	1	0	0	0	2	27	1	0
Xi Nan	20-29		2	2	1	1	1	400	400	80	0	1	1	4	0	0	0	0	1	25	1	1
Xi Nan	30-39		10	2	1	1	7	5100	700	60	0	1	2	3	0	0	0	0	1	25	1	0
Xi Nan	20-29	21.5	5	2	1	1	4	810	600	60	0	3	2	1	0	0	0	0	2	77	2	1
Xi Nan	30-39	23.7	6	2	1	1	6	2700	700	70	0	1	1	4	0	0	0	0	1	25	1	0
Xi Nan	30-39	23.5	10	1	1	1	9	7000	700	65	0	3	2	3	0	0	0	0	2	25	1	0
Xi Nan	20-29	23.8	6	2	1	1	6	2700	700	65	0	1	2	2	0	0	1	0	2	29	2	1
Xi Nan	40-49	25.1	17	1	1	2	17	10000	900	80	0	2	1	3	0	0	0	0	1	25	1	0
Xi Nan	50-59	26.2	39	1	2	1	39	20700	670	66	0	2	1	3	0	1	0	0	2	25		0
Xi Nan	30-39		8	1	1	1	8	4000	600	50	0	1	2	3	0	0	0	0	1	29	1	1
Xi Nan	30-39	26.7	9	1	1	1	9	4500	700	65	0	1	3	3	0	0	0	0	1	25	1	0
Xi Nan	20-29	20.6	5	2	1	1	5	1800	740	70	0	1	2	3	0	0	0	0	1	27	1	0
Xi Nan	30-39	24.1	12	1	1	1	12	9000	600	57	0	1	2	4	0	0	0	0	1	35	1	0
Xi Nan	20-29	22.9	4	2	1	1	4	1400	400	40	0	3	2	3	0	0	0	0	1	27	2	1
Xi Nan	30-39	24.5	12	1	1	1	11	9000	650	80	0	3	3	2	0	0	0	0	1	29	2	1
Xi Nan	40-49	29	22	2	1	1	21	20000	650	35	0	3	2	1	0	0	0	0	1	35	1	1
Xi Nan	30-39	21.9	11	2	1	1	8	6000	600	75	0	1	1	3	0	0	0	0	1	25	2	1
Xi Nan	30-39	26.2	10	1	1	1	9	5100	650	60	0	1	2	4	0	0	0	0	2	25	1	0
Xi Nan	20-29	23	5	2	1	1	7	2700	700	70	0	1	2	3	0	0	0	1	1	31	2	0
Xi Nan	20-29	26.1	6	2	1	1	5	1800	600	93	0	3	2	3	0	0	0	0	1	25	3	1
Xi Nan	20-29	24.4	3	2	1	1	3	1100	515	78	0	1	1	2	0	0	0	0	1	25	2	0
Xi Nan	30-39	24.5	15	1	1	1	15	12000	750	85	0	3	2	2	0	0	0	0	1	35	2	1
Xi Nan	20-29		2	2	1	2	2	500	100	50	0	1	1	3	0	0	0	0	2	50	2	1
Xi Nan	40-49	20.8	17	1	1	1	17	13000	800	60	0	1	2	3	0	0	0	0	1	33	2	0
Xi Nan	20-29		5	2	1	2	4	1900	750	75	0	1	2	3	0	0	0	0	1	40	2	1
Xi Nan	30-39	23.4	12	2	1	1	12	8000	600	60	0	2	2	3	0	0	0	0	1	25	1	0
Xi Nan	30-39	21.2	11	1	1	1	10	6000	400	10	0	1	1	3	0	0	0	0	1	25	1	0
Xi Nan	30-39	23.9	15	1	1	1	15	12500	560	75	0	1	1	3	0	0	0	0	1	44	2	1
Xi Nan	40-49	26.4	17	2	1	1	14	9500	550	50	0	1	1	3	1	1	0	0	1	35	2	0
Xi Nan	30-39	21.8	8	1	1	1	8	3700	600	60	0	1	3	3	0	0	0	0	2	25	2	0
Xi Nan	30-39	24.2	5	2	1	1	3	2600	260	75	0	1	2	3	0	0	0	0	1	25	1	0
Xi Nan	20-29	27.5	7	2	1	1	6	3500	700	80	0	3	2	2	0	0	0	0	1	44	2	1
Xi Nan	30-39	21.5	13	1	1	1	13	11700	650	50	0	2	2	4	0	1	0	0	2	56	1	0
Xi Nan	30-39	23.1	12	2	1	1	11	10000	750	50	0	1	2	4	0	0	0	0	2	31	1	1
Xi Nan	30-39	25.8	8	1	1	2	8	4000	600	60	0	1	2	2	0	0	0	0	1	25	1	0
Xi Nan	20-29		4	2	1	1	7	1500	500	30	0	1	2	3	0	0	0	0	2	40	2	0
Xi Nan	20-29	23.7	4	2	1	1	3	1600	600	80	0	1	1	3	0	0	0	0	1	25	1	0
Xi Nan	20-29		6	2	1	1	5	2700	700	90	0	2	2	4	0	0	0	0	2	25	1	0
Xi Nan	20-29		2	2	1	1	1	500	400	60	0	1	1	3	0	0	0	0	1	25	1	0
Xi Nan	20-29	21.5	3	2	1	1	2	450	50	5	0	3	2	2	0	0	0	0	1	25	1	0
Xi Nan	20-29	23.9	6	2	1	1	6	2200	750	70	1	1	1	4	0	0	0	0	1	25	1	0
Xi Nan	20-29	23.9	3	2	1	2	2	1500	700	58	0	1	1	2	0	0	0	0	2	31	2	0
Xi Nan	30-39	25.6	10	2	1	1	10	7000	630	0	0	3	2	2	0	1	0	0	1	48	1	0
Xi Nan	20-29	22.7	2	2	1	1	2	700	600	93	0	3	2	3	0	0	0	0	1	29	2	1
Xi Nan	20-29	25.6	3	2	1	1	5	1600	600	80	0	3	2	3	0	0	0	0	1	25	1	0
Xi Nan	30-39	24.8	9	1	1	1	9	6000	650	90	0	1	2	2	0	0	0	0	2	25	1	0
Xi Nan	30-39	24.1	13	1	1	1	13	9568	780	62	0	3	2	2	0	0	0	0	1	25	1	0
Xi Nan	20-29	22.1	4	2	1	1	5	1000	700	50	0	1	3	4	0	0	0	0	1	56	1	1
Xi Nan	20-29	23.4	4	2	1	1	3	1200	650	70	0	1	2	3	0	0	0	0	2	27	1	1
Xi Nan	20-29	23	2	2	1	1	4	400	200	50	0	1	2	2	0	0	0	0	2	44	2	1
Xi Nan	20-29		2	2	1	2	5	550	200	90	0	1	1	1	0	0	0	0	1	25	2	0
Xi Nan	30-39	21.2	14	1	1	1	14	10000	700	70	0	3	2	2	0	0	0	0	1	60	2	1
Xi Nan	30-39	24.1	10	2	1	1	9	2500	500	95	0	2	2	1	0	1	0	1	2	29	2	1
Xi Nan	30-39	24.1	7	1	1	1	6	4000	600	60	0	3	2	3	0	0	0	0	1	42	1	0
Xi Nan	30-39	25.2	12	2	1	1	12	4000	500	50	0	1	1	3	0	1	0	0	1	33	2	1
Xi Nan	30-39	25.4	13	1	1	1	12	8900	650	25	0	3	3	3	0	0	0	0	2	25	1	1
Xi Nan	40-49	22	20	1	1	1	20	15000	500	40	0	3	2	2	0	0	0	1	1	37	1	0
Xi Nan	40-49	23.5	17	2	1	1		8000	600	45	0	1	2	3	0	0	0	0	1	42	2	0
Xi Nan	40-49	26.4	15	1	1	1	14	11000	600	60	0	3	3	2	0	0	0	1	1	31	1	0
Xi Nan	30-39	25.8	7	1	1	1	7	5000	600	60	0	1	2	3	0	0	1	0	2	40	3	0
Xi Nan	30-39	25.5	12	2	1	1	12	7700	600	50	0	2	2	4	0	0	0	0	2	25	1	1
Xi Nan	20-29	23.3	3	2	1	1	5	1000	700	60	0	3	2	3	0	0	0	0	1	29	2	0
Xi Nan	30-39	24.8	11	1	1	1	11	5800	820	60	0	3	2	3	0	1	0	0	1	40	3	1
Xi Nan	30-39	22.3	13	2	1	1	13	8400	800	70	0	1	1	2	0	0	1	0	1	25	1	0
Xi Nan	30-39	20.1	9	2	1	1	9	8000	600	70	0	3	2	2	0	0	0	0	1	29	2	0
Xi Nan	20-29	22.9	7	2	1	1	6	3500	700	70	0	3	2	2	0	0	0	0	2	25	1	0
Xi Nan	30-39	24.2	8	1	1	1	8	5000	600	70	0	1	1	3	0	0	0	0	1	35	1	0
Xi Nan	30-39	22.5	5	2	1	1	3	280	600	60	0	3	3	2	0	0	1	0	2	27	1	0
Xi Nan	30-39	23.4	9	1	1	1	9	5500	600	55	0	2	2	2	0	0	0	1	2	33	2	0
Xi Nan	30-39		8	1	1	1	8	3700	750	60	0	1	2	3	0	0	0	0	1	29	2	1
Xi Nan	20-29	23.4	2	2	1	1	1	240	200	0	0	1	1	3	0	0	1	0	2	27	1	0
Xi Nan	20-29	23.1	7	2	1	1	9	3300	600	70	0	1	2	3	0	0	0	0	2	25	1	0
Xi Nan	30-39	21.8	12	2	1	1	12	9000	500	80	0	1	2	4	0	0	0	0	1	25		0
Xi Nan	20-29	23.6	4	2	1	1	3	2200	700	90	0	1	1	2	0	0	0	0	1	25	1	1
Xi Nan	30-39	25.1	8	2	1	1	8	5000	600	40	0	1	2	3	0	0	0	0	2	27	2	0
Xi Nan	40-49	24.4	18	1	1	1	18	15000	700	70	0	3	2	3	0	1	0	0	2	27	2	0
Xi Nan	20-29	26.6	3	2	1	1	3	870	680	59	0	1	2	4	0	0	0	0	1	31	1	1
Xi Nan	30-39	27.8	15	1	1	1	15	13000	700	60	1	2	2	3	0	0	0	0	1	25	1	0
Xi Nan	30-39	24.7	17	1	1	1	14	12500	600	61	0	3	2	4	0	0	0	0	1	25	1	0
Xi Nan	30-39	24.7	8	2	1	1	8	3000	450	80	0	1	2	1	0	0	0	0	1	29	2	0
Xi Nan	30-39	21	14	1	1	1	14	11000	800	70	0	3	1	3	0	0	0	0	1	25	1	0
Xi Nan	20-29	25.2	4	2	1	1	6	3000	600	60	0	3	2	2	0	0	0	0	2	25		1
Xi Nan	30-39	21.4	8	2	1	1	8	2400	500	50	0	2	1	3	0	0	0	0	1	25	2	0
Xi Nan	20-29	21.9	4	2	1	1	4	2000	600	60	0	1	2	1	0	0	0	0	1	25	1	0
Xi Nan	20-29	20.5	5	2	1	1	5	2000	600	66	0	1	1	3	0	0	1	0	1	25	1	1
Xi Nan	20-29		5	2	1	1	5	1700	600	60	1	1	2	3	0	0	0	0	1	54	2	1
Xi Nan	30-39	23	14	1	1	1	14	10000	450	60	0	2	3	1	0	1	0	1	1	50	2	1
Xi Nan	30-39	24.7	10	2	1	1	10	7000	700	70	0	1	1	3	0	0	0	0	1	25	2	0
Xi Nan	40-49	23.7	23	1	1	1	25	17000	150	0	0	1	1	2	0	0	0	0	1	25	1	1
Xi Nan	40-49		17	1	1	1	16	12000	510	57	0	1	2	2	0	0	0	0	2	25	1	0
Xi Nan	30-39	23.9	10	1	1	1	10	7000	800	70	0	1	1	3	0	0	0	0	1	44	3	0
Xi Nan	30-39	27.7	9	1	1	1	11	7000	600	50	0	2	2	3	0	1	0	0	1	40	1	1
Xi Nan	20-29	22.5	5	2	1	1	4	3000	700	80	0	1	2	1	0	0	1	0	1	50	1	1
Xi Nan	20-29	21.7	5	2	1	1	5	1900	600	65	0	1	2	2	0	0	0	0	2	25	1	0
Xi Nan	20-29	24.6	5	2	1	1	5	2500	550	40	0	3	3	3	0	0	0	0	1	25	1	0
Xi Nan	30-39	21.6	19	1	1	1	10	8000	700	80	0	1	1	4	0	0	1	0	1	37	2	1
Xi Nan	30-39	25	14	1	1	2	14	10000	500	70	0	3	2	3	0	0	0	0	1	25	1	1
Xi Nan	20-29	22.2	5	2	1	1	4	3000	720	80	0	1	2	3	0	0	0	0	1	42	2	0
Xi Nan	30-39	24.2	14	1	1	1	14	10000	900	80	0	1	1	3	0	1	1	0	1	40	2	0
Xi Nan	30-39	27.2	11	1	1	1	11	6000	600	60	0	3	3	1	0	0	0	0	1	48	3	1
Xi Nan	30-39	25.1	9	1	1	1	8	5200	600	60	0	1	2	2	0	0	0	1	1	25	1	1
Xi Nan	30-39	24.7	17	1	1	1	17	11000	700	87	0	3	2	2	0	0	0	0	1	31		0
Xi Nan	20-29	20.6	5	2	1	1	5	2000	500	60	0	1	2	3	0	0	0	0	1	25	1	1
Xi Nan	40-49	23.1	25	1	1	1	25	19000	700	80	0	1	1	2	0	1	0	0	1	25	2	1
Xi Nan	20-29	21.6	2	2	1	1	4	600	300	80	0	1	2	2	0	0	1	0	1	25	3	0
Xi Nan	30-39	25.5	13	1	1	1	12	8000	800	80	0	1	2	4	0	0	0	0	1	40	2	1
Xi Nan	30-39	21.1	12	1	1	1	11	7000	850	90	0	2	2	2	0	0	1	0	1	35	3	0
Xi Nan	20-29	26.2	2	2	1	1	5	300	100	50	0	1	1	3	0	0	1	0	1	60	2	1
Xi Nan	30-39	24.9	10	1	1	1	9	7000	750	55	0	1	1	3	0	0	0	0	1	33	1	0
Xi Nan	20-29	22.2	1	2	1	1	1	331	72	60	0	1	2	2	0	0	0	0	2	27	1	0
Xi Nan	20-29	26.4	6	2	1	1	6	3500	700	78	1	1	1	3	0	0	0	0	2	25	1	0
Xi Nan	30-39	26.1	14	1	1	2	13	9000	750	85	1	1	2	3	0	0	0	0	1	25	1	1
Xi Nan	30-39	27.4	12	2	1	1	10	8000	600	60	0	1	1	3	0	0	0	0	1	25	1	0
Xi Nan	20-29	22.6	2	2	1	1	1	400	400	0	0	3	2	3	0	0	0	0	2	37	1	1
Xi Nan	40-49	24.8	26	1	1	1	24	21000	500	50	0	3	2	2	0	1	1	0	2	35	1	0
Xi Nan	30-39	27.6	6	2	1	1	5	1800	650	56	0	3	2	2	0	0	0	0	2	25	1	0
Xi Nan	30-39	24.8	12	1	1	1	11	8000	600	33	0	1	1	4	0	0	0	0	1	25	1	0
Xi Nan	30-39	24.4	10	2	1	1	11	6000	600	50	0	1	3	2	0	0	0	0	1	25	1	0
Xi Nan	20-29	30.5	7	2	1	2	7	3000	600	60	0	3	2	4	0	0	0	0	2	31	1	0
Xi Nan	30-39		11	1	1	1	11	8000	600	60	0	1	3	2	0	1	0	0	1	25	2	0
Xi Nan	30-39	24.2	11	1	1	1	11	8000	700	80	0	1	2	2	0	0	0	0	2	29	1	0
Xi Nan	20-29	25.1	5	2	1	1	5	3000	600	80	0	1	2	3	0	0	0	0	1	25	2	1
Xi Nan	30-39	23.4	10	1	1	1	9	6000	600	60	0	1	2	1	0	0	1	0	2	60	2	1
Xi Nan	20-29	25.5	6	2	1	1	5	3000	700	70	0	1	2	3	1	1	0	0	2	48	2	1
Xi Nan	40-49	21.6	26	1	1	1	26	25000	600	40	0	2	2	3	0	0	0	0	1	25	1	0
Xi Nan	30-39	23.7	7	2	1	1	7	2100	600	60	0	1	2	4	0	0	0	0	1	25	1	0
Xi Nan	30-39	21.2	13	2	1	1	15	10000	400	50	0	3	2	2	0	0	0	0	1	33	1	0
Xi Nan	30-39	21.7	6	2	1	1	5	2800	650	85	0	2	2	2	0	0	0	0	1	31	2	0
Xi Nan	20-29	22.2	6	2	1	1	6	6000	500	70	0	3	2	2	0	0	0	0	1	25	1	1
Xi Nan	20-29	26.1	2	2	1	1	3	319	84	56	0	3	2	2	0	0	0	0	2	25	1	0
Xi Nan	30-39	22.8	10	1	1	1	9	6500	800	51	0	1	2	3	0	0	1	0	2	25	1	1
Xi Nan	30-39		5	2	1	1	1	600	400	70	0	1	2	2	0	0	0	0	1	25	2	0
Xi Nan	30-39	23.5	9	1	1	1	9	5500	700	80	0	1	2	1	0	0	0	0	2	35	2	1
Xi Nan	30-39	26.4	10	1	1	1	10	5500	700	60	1	3	3	3	0	0	0	0	1	25	2	1
Xi Nan	40-49	23.4	23	1	1	1	23	18000	800	70	0	1	1	3	0	0	0	0	1	25	1	0
Xi Nan	40-49	22.9	20	1	1	2	20	11000	700	75	0	3	1	3	0	0	0	0	1	29	3	0
Xi Nan	30-39	26.1	13	2	1	2	13	6000	600	80	0	3	1	2	0	1	0	0	1	35	2	0
Xi Nan	30-39	28.7	6	2	1	1	5	3100	700	75	0	3	2	3	0	1	0	0	2	25	2	0
Xi Nan	20-29	26.1	6	2	1	1	5	2700	650	50	0	2	1	4	0	0	0	0	1	25	1	0
Xi Nan	20-29	25.4	3	2	1	2	3	500	300	80	0	1	2	2	0	0	0	1	2	27	1	0
Xi Nan	20-29	23.7	3	2	1	1	3	1200	700	60	0	3	2	2	0	0	0	0	1	29	2	1
Xi Nan	20-29	26.2	6	2	1	1	5	4000	600	60	0	3	2	3	0	0	0	0	1	25	2	0
Xi Nan	20-29	28.4	6	2	1	1	6	2700	800	100	0	3	2	2	0	0	0	0	1	31	1	0
Xi Nan	20-29	27	5	2	1	1	5	3000	630	58	0	1	2	3	0	0	0	0	1	25	1	0
Xi Nan	20-29	22.9	6	2	1	1	6	2700	600	60	0	3	2	2	0	0	0	0	2	25	1	0
Xi Nan	40-49	26.8	20	1	1	1	20	17000	800	60	0	3	2	2	0	0	0	0	1	27	1	1
Xi Nan	30-39	24.5	6	2	1	1	4	3000	600	60	0	3	2	3	0	0	0	0	1	31	1	0
Xi Nan	30-39	26	14	1	1	1	13	9500	650	70	0	2	2	4	0	0	0	0	1	25	1	0
Xi Nan	20-29	21	3	2	1	1	2	800	600	90	0	1	2	3	0	0	0	0	1	25	1	0
Xi Nan	20-29	24.4	5	2	1	1	4	3000	700	60	0	1	1	1	0	0	0	0	1	100	4	1
Xi Nan	30-39	24.5	8	1	1	2	7	5000	700	80	0	1	1	1	0	0	0	0	1	25	2	1
Xi Nan	30-39	24	13	1	1	1	13	9000	700	60	0	3	1	3	0	0	0	0	1	25	1	1
Xi Nan	20-29	24.7	6	2	1	1	6	3500	700	53	0	1	3	2	0	0	0	0	1	25	1	1
Xi Nan	30-39	25.4	14	1	1	1	14	9800	750	60	0	1	2	2	0	0	0	0	1	27	1	0
Xi Nan	30-39	22.9	10	1	1	1	10	6600	550	60	0	3	2	3	0	0	0	0	2	29	2	0
Xi Nan	30-39		12	1	1	1	12	7800	700	70	0	2	2	4	0	0	0	0	1	37	2	1
Xi Nan	30-39	22.9	7	1	1	1	9	5000	720	50	0	1	2	3	0	0	0	0	2	27	1	0
Xi Nan	20-29	22.6	1	2	1	1	1	350	350	62	0	3	2	2	0	0	0	0	1	25	1	0
Xi Nan	30-39	23.9		1	1	2	14	10968	564	36	0	3	3	4	0	0	0	0	1	25	2	0
Xi Nan	20-29	23.8	3	2	1	1	2	395	195	41	0	1	1	2	0	1	0	0	2	27	1	0
Xi Nan	30-39	24.8	7	2	1	1	7	3000	700	80	0	1	1	3	0	0	0	0	2	25	1	0
Xi Nan	30-39	26.9	10	2	1	1	10	6000	600	80	0	3	3	3	0	0	0	0	1	25	1	1
Xi Nan	30-39	23.9	10	1	1	1	10	7000	800	66	0	1	2	3	0	0	0	0	1	25	1	0
Xi Nan	20-29	20.8	5	2	1	1	4	3000	700	70	0	2	2	2	0	0	1	0	1	35	2	1
Xi Nan	30-39	28.4	6	2	1	1	5	3000	700	72	0	3	2	2	0	1	0	0	1	25	2	0
Xi Nan	40-49	21.3	21	1	1	1	21	18000	700	70	0	3	2	2	0	0	0	0	1	25	1	1
Xi Nan	30-39	24.8	7	2	1	1	10	3000	650	60	0	3	2	4	0	0	0	0	1	29	2	0
Xi Nan	30-39	25.1	8	2	1	1	8	4500	700	60	0	1	2	4	0	0	0	0	1	31	2	0
Xi Nan	30-39	22.6	9	1	1	1	9	7000	650	75	0	1	2	3	0	0	0	0	1	31	1	0
Xi Nan	20-29		4	2	1	1	4	4000	750	90	0	1	1	1	0	0	0	0	2	25	1	1
Xi Nan	30-39	27	12	1	1	1	11	8000	800	80	0	1	2	2	0	0	0	1	1	33	2	1
Xi Nan	20-29	21.8	5	2	1	1	5	1300	600	50	0	1	1	3	0	0	0	0	1	25	1	1
Xi Nan	30-39	23.2	12	1	1	1	11	8500	750	82	0	3	2	2	0	0	0	0	1	31	1	0
Xi Nan	30-39	22.5	12	1	1	1	11	7000	700	50	0	1	1	4	0	0	0	0	1	25	1	0
Xi Nan	30-39		12	1	1	2	11	8000	570	45	0	1	2	2	0	0	0	0	2	25	1	1
Xi Nan	40-49	22.8	16	2	1	1	16	8000	620	67	0	1	1	4	0	0	0	0	1	25	2	1
Xi Nan	20-29	26.7	2	2	1	2	4	460	500	70	0	1	2	3	0	0	0	0	1	25	3	1
Xi Nan	30-39	24.2	13	2	1	1	13	8000	680	70	0	1	2	3	0	1	0	0	1	25	1	0
Xi Nan	30-39	24.2	13	1	1	1	13	10000	800	80	0	3	2	3	0	0	0	0	1	27	1	0
Xi Nan	30-39	24.5	10	1	1	1	10	5100	750	70	0	3	3	4	0	0	1	0	2	35		0
Xi Nan	30-39	27	10	1	1	1	10	7000	600	60	0	1	3	3	0	0	0	0	2	25	3	0
Xi Nan	30-39	26	9	1	1	1	9	5000	500	60	0	3	2	2	0	0	0	0	1	25	1	1
Xi Nan	20-29	22.9	3	2	1	1	1	600	400	60	0	1	2	3	0	0	0	0	2	35	1	0
Xi Nan	20-29	22	4	2	1	2	3	1300	650	50	0	1	2	2	0	0	0	0	1	27	2	0
Xi Nan	30-39	22.8	10	2	1	1	5	1200	500	30	0	1	2	2	0	0	0	0	1	25	1	1
Xi Nan	30-39	18.6	12	1	1	1	11	6700	670	77	0	3	1	3	0	0	0	0	1	27	1	0
Xi Nan	20-29	25	4	2	1	1	4	2200	750	60	1	3	3	2	0	0	0	0	1	35	2	0
Xi Nan	20-29	27.4	4	2	1	1	3	1200	650	50	0	2	2	1	0	0	0	0	1	46	1	0
Xi Nan	30-39	22.6	8	1	1	1	11	4500	750	73	0	1	2	3	0	0	0	0	2	31	2	0
Xi Nan	40-49		24	1	1	1	21	18000	555	70	0	2	2	3	1	0	0	0	2	35	2	1
Xi Nan	50-59	24.5	34	1	1	2	29	25000	600	38	0	2	2	4	1	1	0	0	2	27		0
Xi Nan	20-29	26	5	2	1	1	5	1300	600	87	0	3	2	3	0	0	0	1	1	54	3	1
Xi Nan	30-39	27.2	8	1	1	1	7	3500	560	45	0	1	1	3	0	0	0	0	1	25	2	1
Xi Nan	30-39	27.8	10	1	1	1	10	6800	650	70	0	3	3	3	0	0	0	0	1	25	1	1
Xi Nan	50-59	29.1	37	1	1	1	33	28500	660	60	0	3	2	3	0	1	0	0	1	29		0
Xi Nan	30-39	21.7	10	1	1	1	10	5000	600	70	0	1	2	4	0	0	0	0	1	31	2	1
Xi Nan	30-39	24.8	13	1	1	2	13	10000	800	85	1	1	2	3	0	0	0	0	2	27	3	1
Xi Nan	20-29	22.9	3	2	1	1	3	820	650	63	0	2	3	3	0	0	0	0	2	37	2	1
Xi Nan	30-39	22.4	10	1	1	1	10	7000	680	70	0	1	2	3	0	0	0	0	1	25	1	0
Xi Nan	30-39			1	1	1	10	8000	600	35	0	1	2	2	0	0	0	0	1	40	2	0
Xi Nan	20-29	25.6	5	2	1	1	5	2800	700	75	0	3	1	2	0	0	0	1	2	31	1	1
Xi Nan	30-39	26	6	2	1	2	5	3300	800	80	0	3	2	2	0	1	0	1	1	31	2	1
Xi Nan	30-39	22.5	10	2	1	1	10	4000	600	30	0	1	1	3	0	0	0	0	1	25	1	0
Xi Nan	20-29	27.8	2.5	2	1	1	4	640	550	70	0	1	1	3	0	0	0	0	1	40	3	1
Xi Nan	30-39		7	1	1	1	7	5000	750	90	0	3	1	3	0	0	0	0	1	27	1	0
Xi Nan	20-29	22.7	7	1	1	1	6	3600	500	50	0	3	3	2	0	0	0	0	2	46	2	0
Xi Nan	30-39	27.8	7	1	1	2	7	4000	700	60	0	1	2	2	0	0	0	0	1	33	1	0
Xi Nan	30-39	28.1	10	2	1	1	10	7000	700	89	0	3	2	3	0	0	0	0	2	25	2	0
Xi Nan	30-39	22	8	1	1	1	8	3800	800	80	0	3	1	2	0	0	0	0	2	25	2	1
Xi Nan	20-29	23.1	6	2	1	1	5	3000	600	80	0	1	2	3	0	0	0	0	1	27	1	0
Xi Nan	30-39	22.6	14	1	1	1	16	10000	800	76	0	1	3	3	0	0	0	0	1	25	1	1
Xi Nan	20-29	24.9	6	2	1	1	6	4000	700	85	0	1	1	1	0	0	0	0	1	29	1	0
Xi Nan	20-29		4	2	1	1	4	1100	500	60	0	1	2	4	0	0	0	0	1	25		1
Xi Nan	40-49	27.1	19	1	1	2	18	16000	500	46	0	3	3	3	1	1	0	0	2	29	1	0
Xi Nan	30-39	24.9	8	2	1	1	9	4000	750	60	0	1	2	2	0	0	0	0	2	31	2	1
Xi Nan		27.2	11	2	1	1	11	6600	650	70	0	3	2	3	0	0	0	0	1	25	3	1
Xi Nan	30-39	20	15	1	1	1	15	12000	700	70	0	3	1	1	0	0	0	0	1	25		1
Xi Nan	30-39	27.1	10	2	1	1	8	5000	500	60	0	1	2	3	0	0	0	0	2	29	2	0
Xi Nan	20-29	25.8	2	2	1	1	1	200	200	70	0	3	2	2	0	1	0	0	2	25	1	0
Xi Nan	30-39	23.7	14	1	1	1	13	9000	800	88	0	3	2	2	0	0	0	0	2	27	1	0
Xi Nan	30-39		6	2	1	1	6	3500	500	50	0	3	2	4	0	0	0	0	1	33	2	1
Xi Nan	20-29	21	1	2	1	1	3	313	53	40	0	1	2	3	0	0	0	0	1	40	2	1
Xi Nan	20-29	22.4	6	2	1	1	8	3500	700	92	0	3	2	1	0	0	0	0	1	44	3	1
Xi Nan	30-39	25.2	6	2	1	1	6	2700	700	80	0	1	1	1	0	0	0	0	1	25	1	0
Xi Nan	20-29	28.1	4	2	1	2	4	2500	700	80	0	2	2	3	0	0	0	0	2	25	1	0
Xi Nan	30-39	22.5	10	1	1	1	10	6300	780	80	0	1	2	4	0	0	0	0	1	25	1	0
Xi Nan	30-39	24.3	10	1	1	2	9	6500	700	75	0	3	2	2	0	0	0	0	1	25	1	0
Xi Nan	30-39	21	10	1	1	1	10	7000	600	68	0	3	1	3	0	0	0	0	1	25	1	0
Xi Nan	30-39	26.1	14	1	1	1	14	9000	700	90	0	1	2	2	0	1	0	0	1	25	1	1
Xi Nan	30-39	24.1	10	1	1	1	10	5000	700	60	0	2	2	2	0	0	0	0	2	33	1	0
Xi Nan	30-39	24.2	13	2	1	1	13	8000	600	80	0	3	2	3	0	1	0	0	1	25	3	1
Xi Nan	20-29	27.8	5	2	1	1	4	2000	600	50	0	1	1	3	0	0	0	0	1	27	1	1
Xi Nan	40-49	22	25	1	1	1	25	21000	500	0	0	3	1	2	0	0	0	0	1	25	1	0
Xi Nan	30-39	23.7	8	1	1	1	6	4400	600	60	0	2	2	3	0	1	0	0	2	35	3	0
Xi Nan	40-49	22	26	1	1	1	26	23000	700	60	0	3	2	2	0	1	0	0	1	46	1	0
Xi Nan	50-59	25.4	38	1	1	1	28	20000	600	70	0	3	2	3	0	1	0	0	2	25	1	0
Xi Nan	20-29	23.7	6	2	1	2	6	1800	400	60	0	3	1	1	0	0	0	0	1	62	2	1
Xi Nan	30-39	20.6	10	2	1	1	10	7000	700	93	0	3	2	2	0	0	0	0	1	40	2	1
Xi Nan	20-29	22.4	3	2	1	1	3	1000	700	60	0	3	2	3	0	0	0	0	1	25	2	0
Xi Nan	20-29	22.1	1	2	1	1	0.5	60	60	55	0	1	2	4	0	0	0	0	2	29	1	0
Xi Nan	30-39	28.1	16	2	1	1	16	8500	400	70	0	3	1	3	0	1	0	0	1	52	2	1
Xi Nan	30-39	20.4	6	2	1	1	6	2500	600	80	0	1	2	2	0	0	0	0	1	25	1	0
Xi Nan	30-39	21.4	13	1	1	1	13	10000	800	80	1	1	2	3	0	0	0	0	1	31	2	1
Xi Nan	20-29	22.3	3	2	1	2	2	863	680	54	0	3	1	3	0	0	0	0	1	42	2	0
Xi Nan	30-39	26	9	2	1	2	9	5000	300	60	1	1	2	3	0	0	0	0	1	25	1	0
Xi Nan	30-39	23.6	11	1	1	1	11	7500	750	80	0	3	2	4	0	0	0	0	1	33	1	0
Xi Nan	20-29	27.8	4	2	1	1	3	2000	600	60	0	3	2	3	0	0	0	0	2	25	2	1
Xi Nan	20-29	24.7	5	2	1	1	5	4000	700	75	0	1	1	4	0	0	0	0	1	25	1	1
Xi Nan	20-29	25.3	4	2	1	2	5	2200	650	57	0	1	2	2	0	0	0	0	1	31	1	0
Xi Nan	30-39	24.2	13	1	1	1	12	9000	800	75	0	1	1	3	0	0	0	0	2	29	1	0
Xi Nan	20-29	21.6	5	2	1	1	5	3000	700	70	0	3	3	4	0	0	0	0	1	25	1	0
Xi Nan	20-29		5	2	1	1	5	2000	600	70	0	1	3	3	0	0	0	0	1	25	2	0
Xi Nan	30-39	26.8	8	1	1	1	7	5000	900	70	0	3	2	2	0	0	1	1	1	42	1	0
Xi Nan	30-39	26.8	8	2	1	1	8	2500	600	70	0	1	1	1	0	0	0	0	2	25	1	1
Xi Nan	20-29	27.1	5	2	1	1	4	1700	600	70	0	1	1	3	0	0	0	0	1	56	2	1
Xi Nan	30-39	24.7	10	2	1	1	10	700	600	70	0	1	2	4	0	0	0	0	1	35	2	0
Xi Nan	20-29	21.6	3	2	1	1	3	790	690	75	0	1	2	4	0	0	0	0	1	25	1	0
Xi Nan	20-29	22.3	4	2	1	1	4	2000	600	90	1	1	2	2	0	0	0	0	2	29	1	1
Xi Nan	50-59	24.8	32	1	1	1	26	21000	600	60	0	1	1	3	0	0	0	0	1	25	1	0
Xi Nan	50-59	19.2	35	1	1	1	25	27000	500	50	0	3	1	1	0	0	0	0	2	35	2	0
Xi Nan	20-29	21.3	4	2	1	1	3	1900	700	60	0	1	2	2	0	0	0	0	2	27	1	0
Xi Nan	20-29		2	2	1	1	1	200	170	77	0	1	2	2	0	0	0	0	1	25	1	0
Xi Nan	20-29	26.8	1	2	1	1	1	300	50	50	0	1	1	3	0	0	0	1	2	44	2	0
Xi Nan	40-49	26.1	22	1	1	1	24	17000	800	65	0	1	2	2	0	1	1	0	1	37	3	1
Xi Nan	20-29	24	1	2	1	1	1	312	48	0	0	1	1	2	0	0	0	0	1	27	1	1
Xi Nan	50-59	25.7	40	1	1	1	39	22000	200	40	0	1	1	4	0	0	0	0	2	40	2	0
Xi Nan	30-39	25.9	8	1	1	2	8	5000	500	15	0	3	2	3	0	0	0	0	1	25	1	0
Xi Nan	30-39	21.2	10	1	1	1	10	6000	600	65	0	1	2	3	0	0	0	0	1	25	1	0
Xi Nan	20-29	26.3	4	2	1	1	3	1500	600	50	0	1	2	2	0	1	0	0	1	25	1	0
Xi Nan	20-29	19.6	1	2	1	1	1	200	200	31	0	1	2	4	0	0	1	0	2	40	2	0
Xi Nan	20-29	22	1	2	1	1	1	165	165	60	0	3	2	4	0	0	0	0	1	25	1	0
Xi Nan	20-29	19.4	3	2	1	2	6	602	301	92	0	1	1	2	0	0	0	0	1	33	3	1
Xi Nan	30-39	23.7	5	2	1	1	4	3100	600	56	0	3	3	4	0	0	1	0	2	31	1	0
Xi Nan	50-59	23.3	36	2	1	2	32	27000	550	73	0	3	2	2	0	0	0	0	2	37	2	0
Xi Nan	30-39	25.6	6	2	1	1	6	3000	600	50	0	3	2	3	0	1	0	0	1	25	1	0
Xi Nan	20-29	28.7	1	2	1	1	0	16	16	5	0	3	2	2	0	0	0	0	1	25	3	1
Xi Nan	40-49	23.1	22	2	1	1	21	15800	600	60	0	3	1	2	0	0	0	0	1	27	1	0
Xi Bei	20-29	24.9	3	2	1	1	3	700	300	70	1	1	2	3	0	0	0	0	1	27	2	0
Xi Bei	30-39	23.6	13	1	1	1	10	7000	26	26	0	1	2	3	0	0	0	0	1	25	2	0
Xi Bei	20-29	23.7	1	2	1	2	0.5	300	300	70	0	1	1	2	0	0	0	0	1	25	1	0
Xi Bei	30-39	26.3	6	2	1	2	5	900	400	40	0	3	2	2	0	0	0	0	1	25	1	0
Xi Bei	30-39	24.9	2	1	1	1	8	1205	800	90	0	1	3	1	0	0	0	0	1	35	3	0
Xi Bei	30-39	29.4	14	1	1	1	14	4600	650	45	0	3	2	2	0	1	1	0	2	25	1	0
Xi Bei	40-49	24.1	26	1	1	1	28	18600	650	50	1	3	2	2	1	0	0	0	1	46	1	1
Xi Bei	40-49	27.4	25	1	1	1	27	21000	700	89	0	1	2	4	1	0	0	0	2	25	2	0
Xi Bei	20-29	22.4	5	2	2	2	5	2500	780	74	1	3	2	3	0	0	0	0	1	50	2	1
Xi Bei	30-39	23	7	2	1	2	7	4000	600	80	0	3	2	1	1	1	0	0	2	25	2	0
Xi Bei	40-49	23.4	25	1	2	3	25	24000	800	70	1	1	1	3	0	0	0	0	2	33	2	0
Xi Bei	40-49	22.1	24	1	2	3	26	18000	800	72	1	1	1	3	0	0	0	0	2	25	1	0
Xi Bei	50-59	23.1	28	1	2	2	28	23000	700	50	1	3	2	3	0	0	0	0	2	50	2	1
Xi Bei	40-49	22.6	7	2	1	2	7	5000	770	25	0	3	2	2	0	0	0	0	2	31	1	1
Xi Bei	20-29	26.9	5	2	1	1	5	3000	800	70	0	1	1	3	0	0	0	0	1	27	1	1
Xi Bei	20-29	19	5	2	1	2	5	2240	780	75	0	3	2	2	0	0	0	1	1	33	3	1
Xi Bei	30-39	24.6	10	1	1	1	10	7000	800	24	0	3	3	2	0	0	0	0	1	31	3	0
Xi Bei	30-39	21	10	1	1	1	9	7000	750	80	1	2	2	3	0	0	0	0	1	25	1	0
Xi Bei	30-39	24.7	10	2	1	1	8	3800	720	50	1	1	2	3	0	0	0	0	1	25	1	1
Xi Bei	20-29	23.6	5	2	1	2	5	2400	790	44	0	1	1	3	0	0	0	0	1	25	1	0
Xi Bei	30-39	25.5	11	1	1	1	11	6000	800	70	0	2	3	2	0	0	0	0	1	25	1	1
Xi Bei	40-49	26.1	24	1	2	2	26	20000	800	75	1	1	3	4	0	0	0	0	1	35	1	0
Xi Bei	50-59	24.1	38	2	1	2	33	27000	700	40	1	2	1	4	1	0	0	0	2	31	1	0
Xi Bei	20-29	21.5	4	2	2	3	4	1200	700	47	1	1	2	2	0	0	0	0	2	48	2	0
Xi Bei	50-59	26.1	38	2	1	1	32	27400	650	14	1	3	3	4	0	0	0	0	2	29	1	0
Xi Bei	30-39	23.4	12	1	1	1		8500	800	88	0	1	1	4	0	0	0	0	1	25	2	0
Xi Bei	40-49	26.8	19	1	1	1	19	17000	800	80	1	2	3	3	0	0	0	1	1	33	2	0
Xi Bei	30-39	24.3	7	2	1	2	6	4000	770	59	0	3	2	2	0	0	0	0	1	27	1	0
Xi Bei	50-59	23.3	30	1	2	3	31	25000	700	80	1	3	3	4	0	0	0	0	2	42	2	0
Xi Bei	30-39	22.3	13	1	1	1	13	9450	800	45	1	1	1	4	0	0	1	0	1	52	1	1
Xi Bei	20-29	20.1	3	2	2	2	3	1500	600	83	0	2	2	2	0	0	0	0	1	25	1	0
Xi Bei	40-49	27.1	19	1	1	1	18	17000	640	85	0	1	2	2	0	1	0	0	1	25	2	0
Xi Bei	30-39	25.8	12	1	1	1	12	8000	600	50	0	3	2	3	0	0	0	0	1	25	1	0
Xi Bei	40-49	25.2	22	1	1	1	24	20000	700	34	0	2	2	4	1	0	1	0	1	40	1	0
Xi Bei	20-29	23.4	5	2	1	2	4	2200	850	80	0	1	2	3	0	0	0	0	1	56	2	1
Xi Bei	40-49	24.2	20	1	2	2	23	16000	650	80	1	1	1	4	0	0	1	1	2	44	1	1
Xi Bei	40-49	27.7	23	2	1	2	23	12500	550	0	0	2	2	3	1	0	0	0	1	25	1	0
Xi Bei	30-39	22.2	8	1	1	1	7	5000	700	69	0	1	2	3	0	0	0	0	1	25	1	1
Xi Bei	30-39	25.4	11	1	1	1	10	7000	800	85	1	3	2	3	0	0	0	0	1	25	1	0
Xi Bei	20-29	26.9	4	2	1	2	4	2200	750	56	0	1	2	2	0	1	1	0	2	50	2	1
Xi Bei	20-29	24.2	5	2	1	1	4	2000	700	50	0	3	2	3	0	0	0	0	1	29	2	0
Xi Bei	30-39	23.6	14	1	1	1	16	10000	550	65	1	2	1	3	0	0	0	0	1	25	2	0
Xi Bei	40-49	23.5	17	1	1	1	19	12000	700	85	0	2	2	3	0	0	0	0	1	25	1	1
Xi Bei	30-39	25.1	7	2	1	1	7	5000	750	60	0	3	2	3	0	0	0	0	1	25	1	1
Xi Bei	20-29	24.1	5	2	1	2	4	1500	750	78	0	3	1	3	0	0	0	0	2	56	2	1
Xi Bei	30-39	24.7	6	2	1	1	6	1700	500	71	0	1	2	3	0	1	0	0	2	25	3	1
Xi Bei	30-39	22.9	10	1	1	1	10	7000	600	80	0	1	2	4	0	0	0	0	1	42	2	0
Xi Bei	30-39	23.5	13	1	1	2	13	9900	816	70	1	2	2	3	0	0	0	0	1	25	1	0
Xi Bei	20-29	21.7	4	2	1	1	3	1800	800	62	1	1	2	3	0	0	1	0	2	44	1	1
Xi Bei	50-59	23.5	26	1	1	1	26	21000	700	55	0	1	2	2	0	1	0	0	1	40	2	1
Xi Bei	30-39	20.2	11	2	1	1	10	3800	700	65	0	3	1	2	0	0	0	0	2	56	2	1
Xi Bei	30-39	23	13	1	1	1	13	9000	800	80	1	1	2	3	0	0	0	0	2	35	1	1
Xi Bei	30-39	23.4	13	1	1	1	15	10000	800	60	1	3	2	2	0	0	0	0	1	25	1	0
Xi Bei	30-39	25.5	14	1	1	1	14	12000	850	85	1	1	2	3	0	0	0	0	2	25		0
Xi Bei	30-39	23.2	10	1	1	2	10	7000	780	50	0	2	2	3	0	0	1	0	1	35	3	0
Xi Bei	40-49	22.7	22	1	1	1	22	19000	850	84	1	2	2	2	0	0	0	0	1	25	1	0
Xi Bei	30-39	25.6	9	1	1	2	9	4000	750	75	0	3	3	4	0	0	0	0	1	35	1	0
Xi Bei	40-49	27.1	22	1	1	1	22	16000	700	60	0	2	3	2	1	0	0	0	2	25	1	1
Xi Bei	30-39	20.1	14	1	1	2	14	12000	800	70	1	1	2	1	0	0	0	1	1	44	2	1
Xi Bei	50-59	26	33	1	1	2	33	27500	700	80	0	2	2	3	0	1	1	1	2	56	3	1
Xi Bei	40-49	25.9	25	1	1	1	25	22000	750	49	0	1	2	4	0	1	0	0	2	29	1	1
Xi Bei	40-49	20.6	24	1	1	1	24	16000	850	60	0	3	2	1	0	0	0	1	1	25	2	1
Xi Bei	30-39	24.5	6	2	1	2	6	2700	600	41	0	3	1	1	0	0	0	0	1	31	2	1
Xi Bei	30-39	23.7	5	2	1	2	5	3000	780	59	1	3	2	2	0	0	0	1	1	37	2	0
Xi Bei	20-29	25.1	4	2	1	2	6	2021	800	74	0	3	1	3	0	0	0	0	1	25	1	0
Xi Bei	40-49	24.6	20	1	1	1	20	15000	750	67	0	3	2	3	0	0	0	0	1	42	2	0
Xi Bei	30-39		13	1	2	3		9500	700	71	1	1	2	3	0	0	0	0	2	58	2	1
Xi Bei	40-49	25.3	22	1	2	2	22	17000	650	65	1	1	2	2	0	0	0	0	2	37	1	0
Xi Bei	40-49	23.5	20	1	2	2	20	17000	750	70	1	3	2	4	0	0	0	0	1	35	1	0
Xi Bei	30-39	24.5	11	1	1	1	11	9000	800	68	1	1	2	4	0	0	0	0	1	27	2	1
Xi Bei	50-59	24.6	33	1	2	2	33	22500	320	35	0	3	2	3	1	1	0	0	2	50	2	0
Xi Bei	40-49	24.8	24	2	1	2	22	16000	400	81	0	1	2	2	0	0	0	0	1	54	2	0
Xi Bei	20-29	22.4	5	2	1	2	5	2700	821	80	0	1	2	3	0	0	0	0	1	25	1	0
Xi Bei	40-49	25.1	22	1	2	2	22	18000	800	78	1	2	3	4	0	0	0	1	1	29	2	0
Xi Bei	30-39	27.8	7	2	1	2	4	756	523	60	0	1	1	2	0	0	0	0	1	27	1	0
Xi Bei	30-39	27.4	7	2	1	1	3	1200	350	56	0	1	1	4	0	0	0	0	1	35	1	0
Xi Bei	20-29	20.5	7	2	1	2	3	626	240	80	0	1	1	3	0	0	0	0	1	25	1	0
Xi Bei	40-49	24.6	21	1	1	1	21	17000	700	50	0	1	2	3	0	0	0	0	2	25	1	0
Xi Bei	60-65	23.7	43	1	1	2	42	29400	520	69	0	2	1	4	1	0	0	0	2	25	1	0
Xi Bei	30-39	25	5	2	1	1	4	1400	550	49	0	3	2	3	0	0	0	0	1	25	1	0
Xi Bei	50-59	24.5	29	1	2	3	29	22000	450	25	1	1	2	4	0	0	0	0	1	29	1	0
Xi Bei	40-49	23.8	20	1	1	2	13	7800	700	70	0	1	1	4	0	1	0	1	1	29	1	1
Xi Bei	50-59	23.4	26	1	1	1	28	23000	700	80	0	1	2	3	0	0	0	0	2	35	1	0
Xi Bei	30-39	25.3	13	1	1	1	13	8000	860	54	0	1	2	3	0	0	0	0	1	27	1	1
Xi Bei	50-59	26.2	35	1	1	2	35	30000	760	78	0	3	2	2	1	0	0	0	2	27	1	0
Xi Bei	20-29	23.3	5	2	1	1	3	281	52	0	0	3	1	2	0	0	0	0	1	25	1	1
Xi Bei	40-49	24.6	18	1	1	1	18	12000	750	67	0	1	1	3	0	0	0	0	1	25	1	0
Xi Bei	50-59	25.6	35	1	1	2	35	29000	780	72	0	1	2	3	1	0	0	0	1	29	1	0
Xi Bei	20-29	19.1	5	2	1	2	5	1250	645	50	0	1	2	3	0	0	0	0	2	25	1	0
Xi Bei	40-49	26.8	19	1	1	1	19	16800	800	86	0	2	3	3	0	0	0	1	1	40	2	0
Xi Bei	20-29	24.2	5	2	1	1	1	283	52	0	0	1	1	3	0	0	0	0	2	42	1	0
Xi Bei	20-29	22.9	2	2	1	1	2	800	800	64	0	1	1	2	0	0	0	0	1	25	1	0
Xi Bei	20-29	23.3	5	2	1	2	5	2000	750	69	0	1	1	4	0	0	0	0	2	29		0
Xi Bei	20-29	24.5	5	2	1	1	7	3000	840	60	0	2	2	3	0	0	0	0	1	31	2	0
Xi Bei	30-39	26.3	12	2	1	2	12	8000	840	79	0	3	2	2	0	0	0	0	1	25	1	0
Xi Bei	50-59	27.5	30	1	1	2	30	22600	700	70	0	1	2	3	0	0	0	0	1	25	1	0
Xi Bei	30-39	22.7	9	2	1	2	10	3600	770	8	1	3	2	3	0	0	0	0	1	29	2	1
Xi Bei	30-39	26.9	4	2	1	1	4	1900	820	70	0	1	2	3	0	1	1	0	1	48	2	1
Zhong Nan	20-29	22.9	1	2	1	1	2	810	650	67	0	1	2	2	0	0	0	0	1	27	2	1
Zhong Nan	30-39	23.5	5	2	1	2	5	2300	700	65	0	1	1	4	0	0	0	0	1	25	2	1
Zhong Nan	20-29		5	2	1	1	4	1500	500	60	0	1	1	3	0	0	0	0	1	48	3	1
Zhong Nan	20-29	20	5	2	1	1	5	3000	600	75	0	3	2	3	0	0	0	0	1	25	1	0
Zhong Nan	20-29	22.9	1	2	1	1	1	700	700	80	0	3	1	2	0	0	0	0	2	25	2	1
Zhong Nan	20-29	20.5	1	2	1	1	4	325	74	13	0	1	1	1	0	0	0	0	1	25	1	0
Zhong Nan	40-49	27.7	17	1	1	2	15	12000	800	65	0	1	2	4	0	0	0	1	1	25	1	0
Zhong Nan	20-29	14.4	3	2	1	2	5	1600	300	82	0	3	3	1	0	0	0	0	1	29	1	0
Zhong Nan	20-29	21.6	1	2	1	1	4	300	75	0	0	1	2	4	0	0	0	0	1	25	1	0
Zhong Nan	30-39	21.2	7	2	1	1	5	2100	650	69	0	1	2	2	0	0	0	0	1	46	2	0
Zhong Nan	20-29	28.1	1	2	1	1	1	350	100	56	0	1	1	3	0	0	0	0	1	33	2	0
Zhong Nan	30-39	21.7	5	2	1	1	5	1700	750	52	0	1	2	2	0	0	0	0	2	33	2	1
Zhong Nan	40-49	25.9	15	1	1	1	15	12000	770	60	0	3	2	3	0	0	0	0	2	35	1	0
Zhong Nan	40-49	24.9	20	1	1	1	20	11000	600	60	0	1	1	3	0	0	0	0	1	25	1	0
Zhong Nan	20-29	25.2	4	2	1	1	4	2000	500	55	0	1	2	3	0	0	0	0	2	42	2	0
Zhong Nan	40-49	22.1	16	1	1	2	17	13000	600	54	0	3	2	3	0	0	0	0	1	29	1	0
Zhong Nan	40-49	27.2	16	1	1	2	16	11000	450	30	0	3	2	3	0	0	0	0	1	25	1	1
Zhong Nan	30-39		8	2	1	1	6	3310	700	65	0	1	1	3	0	0	0	1	1	25	1	0
Zhong Nan	20-29	19.5	2	2	1	1	2	645	200	50	0	3	2	2	0	0	0	0	2	33	2	1
Zhong Nan	30-39	22	6	2	1	1	6	2900	500	44	0	1	2	2	0	0	0	0	1	25	1	0
Zhong Nan	30-39	23.1	10	1	1	1	12	7000	700	80	1	2	2	4	0	0	0	0	1	31	2	0
Zhong Nan	40-49	24.7	20	1	1	2	10	8000	700	60	0	3	1	4	0	0	0	0	1	25	1	0
Zhong Nan	40-49	24.2	13	1	1	1	13	10000	700	60	0	1	1	3	0	0	0	1	1	25	1	0
Zhong Nan	40-49	25.2	15	1	1	2	15	13000	800	70	0	2	2	3	0	0	0	0	1	27	1	0
Zhong Nan	20-29	25.5	7	2	1	1	1	518	518	55	0	3	3	2	0	0	1	0	2	25	1	0
Zhong Nan	40-49	20.8	15	2	1	1	11	7000	600	65	1	3	2	3	0	0	0	0	1	29	4	1
Zhong Nan	30-39	31.7	10	1	1	2	10	8084	700	46	0	1	2	2	0	0	0	0	2	33	1	0
Zhong Nan	30-39	20.9	15	1	1	1	12	10000	700	70	0	1	1	4	0	0	0	0	1	25	1	0
Zhong Nan	20-29	26.9	3	2	1	1	3	1000	600	50	0	1	2	3	0	0	0	0	1	29	1	0
Zhong Nan	20-29	23	4	2	1	1	4	1450	720	55	0	1	2	1	0	0	0	0	1	27	1	0
Zhong Nan	30-39	21.1	15	1	1	2	17	10000	700	60	0	1	1	2	0	0	1	1	2	25	1	0
Zhong Nan	30-39	24.4	8	1	1	1	8	5500	798	75	0	3	3	3	0	1	0	0	1	29	3	1
Zhong Nan	30-39	25.1	8	2	1	1	5	2000	600	30	0	2	2	2	0	0	0	0	1	29	1	0
Zhong Nan	30-39	23.2	10	1	1	2	8	5500	600	0	0	1	1	2	0	0	0	0	1	90	3	1
Zhong Nan	20-29	23.1	2	2	1	2	3	400	38	7	0	3	2	2	0	0	0	0	1	25	1	0
Zhong Nan	40-49	24.9	19	1	1	1	17	12000	600	50	0	1	2	2	0	0	0	1	1	52	2	1
Zhong Nan	20-29	28.4	4	2	1	1	3	1000	600	78	0	1	1	2	0	0	0	0	1	25	1	0
Zhong Nan	20-29	19.7	2	2	1	1	1	1200	650	60	0	1	2	3	0	0	1	0	1	27	2	0
Zhong Nan	30-39	22.3	11	1	1	1	10	6650	650	67	0	1	2	3	0	0	0	0	2	29	1	0
Zhong Nan	40-49	24.2	18	1	1	1	16	9000	700	80	0	1	2	3	0	0	0	0	1	25	2	1
Zhong Nan	50-59	26.2	37	1	1	2	26	19895	600	40	0	1	2	4	0	0	0	0	2	33	1	0
Zhong Nan	50-59	23.6	38	1	1	1	35	16000	700	64	0	3	2	4	0	0	0	0	2	44	1	0
Zhong Nan	20-29	25.6	6	2	1	2	6	3800	690	60	0	3	2	3	0	0	0	0	1	25	1	0
Zhong Nan	20-29	23.8	1	2	1	1	4	300	20	50	0	1	2	3	0	0	0	0	2	31	2	0
Zhong Nan	30-39	26.3	3	2	1	3	3	1000	700	45	0	1	1	3	0	0	0	0	2	25	1	0
Zhong Nan	30-39	25.8	18	1	1	2	15	8000	700	70	0	3	3	2	0	0	0	0	1	29	2	0
Zhong Nan	20-29	25	5	2	1	1	3	1100	800	75	0	1	2	3	0	0	0	0	2	25	1	0
Zhong Nan	30-39	23	10	1	1	1	7	5000	650	26	0	2	2	3	0	0	0	0	1	42	2	1
Zhong Nan	50-59	24.3	38	2	1	1	34	14880	500	25	0	1	2	3	1	0	0	0	1	25	1	0
Zhong Nan	30-39	23.8	15	2	1	1	15	5000	450	40	0	1	2	3	0	0	0	0	1	27	1	0
Zhong Nan	30-39	23.5	13	1	1	1	12	10000	800	60	0	1	1	4	0	0	0	0	1	25	1	0
Zhong Nan	20-29	23.4	6	2	1	1	5	2680	580	45	0	1	1	2	0	0	0	0	1	27	1	0
Zhong Nan	30-39		12	1	1	2	9	6000	800	60	0	1	2	2	0	0	0	0	1	25	2	0
Zhong Nan	20-29	24.2	3	2	1	2	3	2800	750	60	0	3	2	3	0	0	0	0	1	25	1	0
Zhong Nan	30-39	26.4	12	1	1	3	11	9000	700	60	0	3	2	2	0	0	0	0	1	25	2	1
Zhong Nan	20-29	24.5	4	2	1	1	4	2000	600	50	0	1	2	2	0	0	0	0	2	25	1	0
Zhong Nan	30-39	27.7	15	1	1	1	12	8000	600	60	0	1	2	3	0	0	0	0	1	31	1	0
Zhong Nan	30-39		5	2	1	1	5	2900	600	50	0	1	2	2	0	0	0	0	2	50	2	0
Zhong Nan	20-29	24.8	2	2	1	1	1	700	700	37	0	1	1	4	0	0	0	0	1	31	1	0
Zhong Nan	20-29	24.3	3	2	1	2	3	806	730	42	0	1	1	3	0	0	0	0	2	25	1	0
Zhong Nan	20-29	26	6	2	1	1	5	2700	600	60	0	3	1	2	0	0	0	0	1	33	4	0
Zhong Nan	30-39	26.1	10	1	1	1	7	5500	600	45	0	3	2	2	0	0	0	0	1	27	2	1
Zhong Nan	50-59	25.5	21	1	1	1	30	12000	400	30	0	2	1	4	0	0	0	0	1	25	1	0
Zhong Nan	20-29	21.6	2	2	1	1	2	932	705	53	0	1	1	3	0	0	0	0	1	25	2	1
Zhong Nan	20-29		5	2	1	1	1	305	55	6	0	1	1	3	0	0	0	0	1	25	1	0
Zhong Nan	40-49		12	2	1	2	10	6000	800	60	1	1	1	4	0	0	0	0	1	27	2	1
Zhong Nan	20-29		2	2	1	2	2	622	560	72	0	1	1	2	0	0	0	0	1	52	2	1
Zhong Nan	30-39	25.5	9	2	1	1	6	4000	700	60	0	3	2	3	0	0	0	0	2	25	3	1
Zhong Nan	20-29	25.9	5	2	1	1	5	2300	680	68	0	1	1	1	0	0	0	0	1	25	1	1
Zhong Nan	40-49	23.7	12	2	1	2	10	6000	800	60	1	3	2	2	0	0	0	1	1	29	2	0
Zhong Nan	20-29	22.2	2	2	1	2	1	600	600	52	0	3	2	3	0	0	0	0	2	42	2	0
Zhong Nan	20-29	25.4	2	2	1	1	1	700	450	45	0	1	2	3	0	0	0	0	2	27	2	0
Zhong Nan	30-39	28.4	7	2	1	1	7	2500	500	60	0	1	3	4	0	0	1	0	1	25	2	1
Zhong Nan	30-39	28.4	15	1	1	2	15	10000	850	40	0	1	2	3	0	0	0	0	1	25	1	0
Zhong Nan	40-49	23.8	18	1	1	1	18	9000	700	30	0	1	2	3	0	0	0	0	1	25	1	0
Zhong Nan	30-39	25.7	6	2	1	2	3	700	350	70	0	1	1	4	0	0	0	0	1	25	1	0
Zhong Nan	20-29	20.2	1	2	1	1	1	326	24	5	0	1	1	3	0	0	0	0	2	29	1	0
Zhong Nan	20-29	22.9	5	2	1	1	4	2100	730	75	0	1	2	2	0	0	0	0	1	35	2	0
Zhong Nan	30-39	25.6	15	1	1	1	12	10500	680	59	0	1	2	2	1	0	0	0	1	33	2	0
Zhong Nan	30-39	23.1	5	2	1	2	5	3200	700	40	0	1	1	3	0	0	0	0	1	25	1	1
Zhong Nan	50-59	24.5	15	1	1	1	15	12000	750	50	0	3	2	3	0	0	0	0	1	27	1	0
Zhong Nan	20-29	26.1	3	2	1	1	2	981	346	50	0	2	2	3	0	0	0	0	2	25	1	0
Zhong Nan	40-49	23.9	20	1	1	1	18	14800	700	60	0	1	3	4	0	0	0	0	1	33	1	0
Zhong Nan	40-49	28.4	16	1	1	1	12	8000	600	42	0	2	2	1	0	0	0	0	2	31	2	0
Zhong Nan	20-29	21.8	2.8	2	1	2	1.5	739	631	38	0	3	1	3	0	0	0	0	2	25	3	1
Zhong Nan	40-49	22.7	18	1	1	1	18	13000	500	30	0	1	2	3	0	0	0	0	1	29	1	0
Zhong Nan	30-39		15	1	1	1	12	12000	850	48	0	1	2	4	0	0	0	0	1	25	1	1
Zhong Nan	20-29	21.2	2	2	1	1	1	550	550	50	0	1	1	3	0	0	0	0	1	25	1	0
Zhong Nan	30-39	21.7	5	2	1	1	5	1200	600	68	0	1	1	4	0	0	0	0	1	25	2	1
Zhong Nan	40-49	24.4	20	1	1	1	20	17000	400	40	0	3	2	3	0	0	0	0	2	25	2	0
Zhong Nan	20-29	26.5	6	2	1	2	4	1900	650	65	0	1	2	3	0	0	1	0	2	27	1	0
Zhong Nan	50-59	26.8	38	1	1	1	24	17000	600	50	0	3	2	3	0	1	1	0	2	27	2	1
Zhong Nan	20-29	19.8	2	2	1	2	5	400	300	30	0	1	2	2	0	0	0	0	1	33	1	0
Zhong Nan	40-49	24.8	17	1	1	1	17	9000	600	50	0	1	1	3	0	0	0	0	1	25	1	0
Zhong Nan	40-49	22.5	26	1	1	2	23	17000	750	59	0	3	2	4	0	0	0	0	1	25	1	0
Zhong Nan	30-39	22.7	10	2	1	2	7	3300	702	72	0	2	2	3	0	0	0	1	2	27	1	1
Zhong Nan	30-39	23.6	8	2	1	2	5	1000	300	70	0	1	1	2	0	0	0	0	1	40	3	1
Zhong Nan	20-29	23.9	4	2	1	1	3	1200	780	55	0	1	1	2	0	0	0	0	2	25	2	0
Zhong Nan	20-29	23.7	4	2	1	1	10	1000	400	50	0	1	1	3	0	0	0	0	2	69	1	1
Zhong Nan	20-29	22.2	3	2	2	2	6	600	560	0	0	1	1	4	0	0	0	0	2	29	1	0
Zhong Nan	20-29		1	2	1	1	0	317	58	0	0	1	1	3	0	0	0	0	1	25	1	1
Zhong Nan	20-29	25.2	2	2	1	2	2	1500	700	40	0	1	2	4	0	0	0	0	2	48	2	1
Zhong Nan	20-29	23.8	3	2	1	2	2	1360	750	80	0	3	2	4	0	0	0	0	1	25	2	1
Zhong Nan	20-29		1	2	1	1	3	300	50	0	0	1	2	2	0	0	0	0	2	25	2	1
Zhong Nan	20-29		1	2	1	1	3	300	50	3	0	1	2	2	0	0	0	0	2	35	1	0
Zhong Nan	40-49	23.4	5	1	1	2	15	10000	800	60	0	1	2	3	0	0	0	0	1	27	1	0
Zhong Nan	40-49	22.5	20	1	1	2	14	11000	700	50	0	1	2	3	0	0	0	0	1	33	2	0
Zhong Nan	30-39	24.5	11	2	1	2	11	7723	775	50	0	3	2	2	0	0	0	0	1	25	1	0
Zhong Nan	40-49	21.2	16	1	1	2	13	10000	750	50	0	3	2	3	0	0	0	0	1	31		0
Zhong Nan	20-29	24.8	2	2	1	1	2	550	550	50	0	1	1	2	0	0	0	0	1	27	1	1
Zhong Nan	30-39	23	10	2	1	2	6	3000	700	70	0	1	1	3	0	0	0	0	2	27	2	0
Zhong Nan	20-29	21.9	4	2	1	2	4	1400	820	54	0	1	1	3	0	0	0	0	1	27	2	0
Zhong Nan	40-49	24.2	23	1	1	1	14	10000	800	70	0	1	1	3	0	0	0	0	1	42	1	1
Zhong Nan	30-39	19.2	15	1	1	1	11	9000	800	40	0	1	1	3	0	0	0	0	1	25	2	1
Zhong Nan	30-39	21.6	14	1	1	1	14	12000	800	60	0	1	1	3	0	0	0	0	1	25	2	0
Zhong Nan	30-39	27.8	15	1	1	2	13	10000	900	58	0	1	1	3	0	0	0	0	1	25	1	0
Zhong Nan	20-29	25.1	2	2	1	2	6	480	50	50	1	3	1	3	0	0	0	0	1	25	1	0
Zhong Nan	40-49	25.5	18	1	1	1	16	12500	810	60	0	1	2	3	0	1	0	0	1	27	1	0
Zhong Nan	20-29	24.7	3	2	1	1	2	500	650	55	0	1	2	3	0	1	0	0	2	31	1	1
Zhong Nan	40-49	22	20	1	1	1	13	14000	850	50	0	3	3	4	0	0	0	1	1	40	3	0
Zhong Nan	40-49	23.7	16	1	1	2	17	10000	800	75	0	3	2	3	0	0	0	0	1	25	1	0
Zhong Nan	40-49	26.9	15	1	1	2	12	9000	710	71	0	1	2	3	0	1	0	0	1	25		1
Zhong Nan	30-39	25.5	16	1	1	1	16	13000	750	68	1	2	2	3	0	0	0	0	1	31	2	0
Zhong Nan	20-29	23.5	7	2	1	1	3	700	300	40	0	1	1	3	0	0	0	0	2	31	1	1
Zhong Nan	30-39	25.3	10	2	1	2	7	4000	750	63	0	3	3	3	0	0	1	0	1	37	2	0
Zhong Nan	40-49	22	15	1	1	1	14	12600	820	60	0	1	2	4	0	0	0	0	1	25	1	0
Zhong Nan	40-49		15	1	1	1	13	7963	756	76	0	2	2	3	0	0	0	0	1	29	1	1
Zhong Nan	30-39	27.7	10	2	1	1	8	5000	400	60	0	1	1	4	0	1	0	1	1	35	1	1
Zhong Nan	20-29	22.2	1	2	1	1	30	300	30	0	0	1	1	1	0	0	0	0	1	25	1	0
Zhong Nan	20-29	21	2	2	1	1	2	1600	700	60	0	1	1	3	0	0	0	0	1	25	1	1
Zhong Nan	20-29		3	2	1	2	2	700	600	60	0	1	1	3	0	0	0	0	1	27	2	1
Zhong Nan	40-49	24	16	1	1	2	13	8600	600	40	1	1	2	3	0	0	0	0	1	25	1	0
Zhong Nan	30-39	22.3	7	2	1	2	4	5000	800	60	0	1	1	4	0	0	0	0	2	25	1	0
Zhong Nan	40-49	26.1	20	1	1	2	20	10000	700	60	0	1	2	4	0	0	0	0	2	27	2	0
Zhong Nan	30-39	24.2	16	1	1	1	12	8000	600	40	0	1	1	3	1	0	0	0	2	62	3	0
Zhong Nan	40-49	25.5	15	1	1	1	13	10000	700	60	0	1	1	3	0	0	0	0	1	25	1	0
Zhong Nan	30-39	25.4		1	1	1	13	10000	700	50	0	1	1	3	0	0	0	0	1	29	1	0
Zhong Nan	30-39	24.5	11	1	1	1	11	7500	800	78	0	3	2	3	0	0	0	0	1	31	2	0
Zhong Nan	40-49	22	18	1	1	1	18	15000	800	70	0	3	2	3	0	0	0	0	1	37	2	1
Zhong Nan	40-49	27.5	20	1	1	1	20	16000	500	50	0	2	2	1	0	0	0	0	1	44	2	1
Zhong Nan	30-39	21.6	5	2	1	1	1	600	600	50	0	1	2	3	0	0	0	0	1	25	1	0
Zhong Nan	30-39	23.4	12	1	1	2	10	9380	800	70	0	3	2	3	0	0	0	0	1	33	2	0
Zhong Nan	40-49	25.2	18	1	1	2	17	14000	750	60	0	1	2	3	0	0	0	0	1	31	1	1
Zhong Nan	20-29		2	2	1	1	2	440	100	15	0	1	1	2	0	0	0	0	1	25	1	0
Zhong Nan	20-29	23.7	1	2	1	1	2	800	500	70	0	3	2	4	0	0	0	0	1	25	1	0
Zhong Nan	20-29	21.2	2	2	1	2	2	450	200	60	0	1	1	3	0	0	0	0	1	25	1	0
Zhong Nan	20-29	21.9	2	2	1	1	1	390	100	50	0	1	2	3	0	0	0	0	1	25	2	1
Zhong Nan	20-29	26.7	2	2	1	2	1	380	74	7	0	1	1	4	0	0	0	0	1	65	3	1
Zhong Nan	30-39	25.7	13	1	1	2	14	12000	680	60	0	1	2	3	0	0	0	0	1	33	2	0
Zhong Nan	30-39	21.7	13	2	1	2	6	4000	800	60	0	1	2	3	0	0	0	1	1	29	1	0
Zhong Nan	20-29	28.1	5	2	1	1	1	150	150	48	0	2	2	3	0	0	0	0	2	25	2	0
Zhong Nan	30-39	25.6	13	1	1	2	10	9975	750	58	0	3	2	2	0	0	1	0	1	37	2	0
Zhong Nan	30-39	24.2	15	1	1	2	8	6000	600	48	0	1	2	4	0	1	0	0	1	25	1	0
Zhong Nan	30-39	25.9	17	1	1	1	13	10000	700	35	0	1	3	4	0	0	0	0	1	27	3	0
Zhong Nan	20-29	19.8	1	2	1	1	5	396	96	16	0	1	1	3	0	0	0	0	1	25	1	0
Zhong Nan	30-39	21.8	12	1	1	1	10	8000	750	60	1	3	2	2	0	0	0	0	1	25	1	1
Zhong Nan	30-39	22.9	12	1	1	1	10	7500	700	60	0	3	2	3	0	0	0	0	1	25	2	1
Zhong Nan	30-39		13	1	1	2	13	10000	750	60	0	1	1	3	0	0	0	0	1	25	1	0
Zhong Nan	40-49	22.4	16	1	1	1	12	9800	780	70	0	1	2	3	0	1	0	0	1	27	2	1
Zhong Nan	30-39	23	11	2	1	1	10	6000	600	65	0	1	2	3	0	0	0	0	2	46	1	0
Zhong Nan	30-39	27.8	10	1	1	2	8	4000	750	50	0	1	2	3	0	0	0	0	1	25	1	0
Zhong Nan	30-39		6	2	1	2	3	900	650	65	0	3	2	3	0	0	0	0	1	42	2	1
Zhong Nan	30-39	22.6	13	1	1	2	12	10000	800	45	0	3	1	3	0	0	0	0	1	25	1	0
Zhong Nan	20-29	18.9	2	2	1	1	1	743	440	52	0	1	1	3	0	0	0	0	1	25	1	0
Zhong Nan	30-39	28.1	6	2	1	1	6	2600	740	55	0	1	2	4	0	0	0	0	2	33	1	1
Zhong Nan	30-39	26	11	1	1	1	11	6000	700	70	0	1	1	4	0	0	0	0	1	25		0
Zhong Nan	50-59	25.9	28	1	1	2	28	18000	600	55	0	3	2	3	0	0	0	0	2	33	2	0
Zhong Nan	40-49	17.7	20	1	1	1	15	10000	800	67	1	2	2	4	0	0	0	0	1	44		0
Zhong Nan	20-29	22.5	2	2	1	1	1	356	600	30	0	1	1	3	0	1	1	0	2	25	3	0
Zhong Nan	40-49	24.5	12	1	1	2	12	9800	750	46	0	3	2	2	0	0	0	0	1	25	1	0
Zhong Nan	30-39	21.7	4	2	1	1	4	1200	750	60	0	3	2	4	0	0	0	0	1	29	2	0
Zhong Nan	20-29		3	2	1	1	2	1000	735	60	0	1	2	3	0	0	0	0	1	25	2	1
Zhong Nan	40-49	26.4	17	1	1	1	14	11000	700	50	0	2	2	3	0	0	0	0	1	35	1	1
Zhong Nan	40-49	25.1	17	2	1	1	14	8000	700	50	0	1	2	3	0	0	0	0	1	25	1	0
Zhong Nan	40-49	20.8	13	2	1	2	10	4755	600	40	0	3	2	3	0	0	0	0	1	25	1	1
Zhong Nan	20-29		4	2	1	1	3	1500	760	70	0	1	2	3	0	1	0	0	1	31	1	0
Zhong Nan	30-39	27.4	12	1	1	1	11	8000	850	60	1	1	2	2	0	0	0	0	1	27	1	1
Zhong Nan	20-29	22	4	2	1	1	6	1700	680	72	0	1	2	2	0	0	0	0	1	31	1	1
Zhong Nan	20-29	21.6	3	2	1	2	3	1500	800	65	0	1	2	3	0	0	0	0	1	31	1	1
Zhong Nan	30-39	24.3	17	1	1	2	11	9500	800	50	0	2	2	3	0	1	0	0	1	25	1	0
Zhong Nan	30-39	26.5	13	1	1	2	13	10000	750	45	0	1	2	3	0	0	0	0	1	42	1	1
Zhong Nan	30-39		12	2	1	1	8	5000	750	65	0	1	1	3	0	0	0	1	1	58	2	1
Zhong Nan	40-49	25.9	14	1	1	1	14	8000	600	50	0	2	3	2	0	1	1	0	1	60	2	0
Zhong Nan	50-59	24	40	1	1	1	30	20000	650	35	0	3	2	3	0	0	0	0	1	33	2	0
Zhong Nan	50-59	26	40	1	1	1	35	16000	700	50	0	1	2	4	0	0	0	0	2	25	2	1
Zhong Nan	40-49	24.3	17	1	1	2	11	7080	580	68	1	1	1	3	0	0	0	0	1	25	2	0
Zhong Nan	50-59	25.1	40	1	1	1	40	16800	680	48	0	1	1	3	0	0	0	0	2	35	2	0
Zhong Nan	20-29	18.3	3	2	1	1	2	380	800	70	0	1	1	3	0	0	0	0	2	31	2	1
Zhong Nan	20-29	27.8	4	2	1	2	6	1700	750	58	0	1	3	1	0	0	0	0	2	25	1	0
